# Supplementary material for: Mechanistic Study of NT5E in Reg3β-Induced Macrophage Polarization and Cooperation with Plasma Proteins in Myocarditis Injury and Repair
Source: Biology (Basel). 2025 Aug 7;14(8):1017. doi: 10.3390/biology14081017 (PMC12383428; doi:10.3390/biology14081017)
Supplement: Supplementary file 1 [file biology-14-01017-s001.zip › Supplementary data 2.xlsx]

## Sheet: Table S1
Table S1:4,907 pQTLs
id.exposure	exposure	SNP	chr.exposure	pos.exposure	effect_allele.exposure	other_allele.exposure	beta.exposure	se.exposure	eaf.exposure	pval.exposure	samplesize.exposure	mr_keep.exposure	pval_origin.exposure	data_source.exposure	R2	F
10000_28_CRYBB2_CRBB2	CRYBB2	rs203688	chr1	196703255	A	G	-0.0801	0.007997	0.39961	1.29e-23	35327	TRUE	reported	textfile	0.00283186453077576	100.319706367855
10000_28_CRYBB2_CRBB2	CRYBB2	rs7160425	chr14	106010224	G	A	0.1056	0.008333	0.35853	8.443e-37	34954	TRUE	reported	textfile	0.00457338160630733	160.583242350501
10000_28_CRYBB2_CRBB2	CRYBB2	rs2337918	chr14	106591745	G	A	0.045	0.008239	0.38045	4.719e-08	34955	TRUE	reported	textfile	0.000852699944100761	29.8298570636046
10000_28_CRYBB2_CRBB2	CRYBB2	rs2932738	chr2	88978279	G	C	-0.0632	0.009354	0.22787	1.416e-11	35338	TRUE	reported	textfile	0.00129013986978661	45.6472738066648
10000_28_CRYBB2_CRBB2	CRYBB2	rs697356	chr3	165718150	C	G	0.0467	0.00813	0.36502	9.253e-09	35326	TRUE	reported	textfile	0.000933152777445295	32.993476664865
10000_28_CRYBB2_CRBB2	CRYBB2	rs6457457	chr6	31910331	T	C	0.092	0.015867	0.06527	6.706e-09	35429	TRUE	reported	textfile	0.000948014988824536	33.6171966153605
10001_7_RAF1_c_Raf	RAF1	rs11601665	chr11	262930	T	C	0.0528	0.009071	0.26367	5.861e-09	35340	TRUE	reported	textfile	0.000957799926662008	33.8791832876503
10001_7_RAF1_c_Raf	RAF1	rs9971407	chr11	65130754	T	C	-0.0523	0.00928	0.24858	1.742e-08	35351	TRUE	reported	textfile	0.000897667898136315	31.7601726186196
10001_7_RAF1_c_Raf	RAF1	rs79041741	chr16	84473930	C	A	-0.0993	0.018179	0.05177	4.701e-08	35372	TRUE	reported	textfile	0.000842815893424971	29.8355440211312
10001_7_RAF1_c_Raf	RAF1	rs1354034	chr3	56815721	C	T	0.0589	0.008244	0.38119	9.05e-13	35344	TRUE	reported	textfile	0.00144215570562339	51.0422778603864
10003_15_ZNF41_ZNF41	ZNF41	rs368465	chr1	196702851	C	T	-0.1019	0.007984	0.39961	2.643e-37	35327	TRUE	reported	textfile	0.00458989339834853	162.885611891368
10003_15_ZNF41_ZNF41	ZNF41	rs1706435	chr3	165743688	G	A	0.078	0.008092	0.36981	5.483e-22	35327	TRUE	reported	textfile	0.00262319130731448	92.9079482531221
10003_15_ZNF41_ZNF41	ZNF41	rs9501393	chr6	32007072	GGAG	CGAG	0.0698	0.010486	0.1548	2.81e-11	35428	TRUE	reported	textfile	0.00124911286285374	44.3064159935813
10003_15_ZNF41_ZNF41	ZNF41	rs117125720	chr6	32613313	A	T	-0.1727	0.018135	0.04891	1.684e-21	35427	TRUE	reported	textfile	0.00255331777187836	90.6828241352594
10003_15_ZNF41_ZNF41	ZNF41	rs1042133	chr6	33080829	C	G	-0.0623	0.01047	0.17192	2.673e-09	35426	TRUE	reported	textfile	0.000998451039048449	35.4044792463427
10008_43_GUCA1A_GUC1A	GUCA1A	rs184815320	chr1	168215004	G	A	-0.2109	0.038254	0.01124	3.525e-08	35356	TRUE	reported	textfile	0.000858940604888932	30.3930920060754
10008_43_GUCA1A_GUC1A	GUCA1A	rs115977231	chr1	169097491	A	G	-0.2245	0.028396	0.01907	2.657e-15	35349	TRUE	reported	textfile	0.00176511889735288	62.5019810926809
10008_43_GUCA1A_GUC1A	GUCA1A	rs61806985	chr1	169330603	T	C	-0.456	0.014532	0.07704	1e-200	35352	TRUE	reported	textfile	0.0270978042967596	984.588
10008_43_GUCA1A_GUC1A	GUCA1A	rs10800448	chr1	169491168	G	A	-0.0798	0.012035	0.12252	3.342e-11	35351	TRUE	reported	textfile	0.00124214443549576	43.9631722601292
10008_43_GUCA1A_GUC1A	GUCA1A	rs2239853	chr1	169556528	C	T	-0.077	0.008014	0.44202	7.37e-22	35341	TRUE	reported	textfile	0.00260537932032254	92.3120075964875
10008_43_GUCA1A_GUC1A	GUCA1A	rs12765810	chr10	19927245	A	G	0.0738	0.008796	0.28052	4.866e-17	35349	TRUE	reported	textfile	0.00198747256607436	70.3910931595811
10008_43_GUCA1A_GUC1A	GUCA1A	rs892145	chr19	15475861	T	A	-0.0541	0.00813	0.37729	2.841e-11	35366	TRUE	reported	textfile	0.00125050107919323	44.2780899638738
10008_43_GUCA1A_GUC1A	GUCA1A	rs62140549	chr2	46914826	G	A	0.0526	0.008538	0.30898	7.252e-10	35346	TRUE	reported	textfile	0.00107263712404766	37.9519952313574
10008_43_GUCA1A_GUC1A	GUCA1A	rs3020644	chr6	31926849	G	A	-0.0475	0.008167	0.37454	6.03e-09	35429	TRUE	reported	textfile	0.000953869046523614	33.8249833157762
10011_65_OCRL_OCRL	OCRL	rs145439832	chr1	195058235	A	T	-0.1154	0.021062	0.03851	4.278e-08	35331	TRUE	reported	textfile	0.000848960756770401	30.0184190356831
10011_65_OCRL_OCRL	OCRL	rs10922098	chr1	196695521	T	C	-0.1887	0.008096	0.40011	3.7e-120	35326	TRUE	reported	textfile	0.0151453899245163	543.223079041696
10011_65_OCRL_OCRL	OCRL	rs704	chr17	28367840	A	G	0.191	0.007932	0.49189	3.993e-128	35348	TRUE	reported	textfile	0.0161387660473369	579.798049789422
10011_65_OCRL_OCRL	OCRL	rs1706435	chr3	165743688	G	A	0.0684	0.008242	0.36981	1.054e-16	35327	TRUE	reported	textfile	0.00194578279430285	68.8687808976835
10011_65_OCRL_OCRL	OCRL	rs555007	chr6	31882555	C	T	0.1394	0.014822	0.07832	5.199e-21	35429	TRUE	reported	textfile	0.00249040578678246	88.4478769128345
10011_65_OCRL_OCRL	OCRL	rs444921	chr6	31964400	T	C	0.1537	0.011463	0.13897	5.403e-41	35429	TRUE	reported	textfile	0.00504886788280959	179.773897139732
10011_65_OCRL_OCRL	OCRL	rs9269234	chr6	32484011	C	G	0.0683	0.010709	0.16699	1.797e-10	35427	TRUE	reported	textfile	0.00114686112461087	40.6742030015372
10011_65_OCRL_OCRL	OCRL	rs9272526	chr6	32638792	A	G	0.0676	0.010505	0.14653	1.235e-10	35426	TRUE	reported	textfile	0.00116754010536609	41.4072853587991
10012_5_SPDEF_SPDEF	SPDEF	rs10922098	chr1	196695521	T	C	-0.2135	0.008076	0.40011	5.017e-154	35326	TRUE	reported	textfile	0.0193999488620228	698.84127867098
10012_5_SPDEF_SPDEF	SPDEF	rs35351085	chr1	197992799	T	C	0.1103	0.018372	0.04877	1.93e-09	35331	TRUE	reported	textfile	0.00101915299104262	36.042388728822
10012_5_SPDEF_SPDEF	SPDEF	rs11569393	chr19	6721618	ATTTTTTTTTCC	ATTTTTTTTTCA	-0.0489	0.008037	0.45686	1.171e-09	35360	TRUE	reported	textfile	0.00104583479632772	37.017340751581
10012_5_SPDEF_SPDEF	SPDEF	rs1707652	chr3	165761011	T	C	0.0987	0.008574	0.3102	1.157e-30	35327	TRUE	reported	textfile	0.00373709851986924	132.50820141777
10012_5_SPDEF_SPDEF	SPDEF	rs1265941	chr6	31904575	C	A	0.1344	0.015288	0.07271	1.479e-18	35429	TRUE	reported	textfile	0.00217666678573714	77.2809891806281
10012_5_SPDEF_SPDEF	SPDEF	rs550671	chr6	31976816	T	C	0.1572	0.011407	0.14045	3.312e-43	35428	TRUE	reported	textfile	0.00533204359440692	189.905561106097
10012_5_SPDEF_SPDEF	SPDEF	rs9276606	chr6	32768918	T	A	0.051	0.008856	0.28354	8.473e-09	35426	TRUE	reported	textfile	0.00093526922865115	33.1619925469282
10014_31_SNAI2_SLUG	SNAI2	rs10922098	chr1	196695521	T	C	-0.1014	0.008057	0.40011	2.547e-36	35326	TRUE	reported	textfile	0.00446366746020349	158.381551943937
10014_31_SNAI2_SLUG	SNAI2	rs1706435	chr3	165743688	G	A	0.0541	0.008176	0.36981	3.664e-11	35327	TRUE	reported	textfile	0.00123785017328638	43.7812520017183
10014_31_SNAI2_SLUG	SNAI2	rs444921	chr6	31964400	T	C	0.0755	0.011387	0.13897	3.348e-11	35429	TRUE	reported	textfile	0.00123930388458813	43.959297647642
10014_31_SNAI2_SLUG	SNAI2	rs34927613	chr6	32632434	A	G	0.0509	0.0086	0.29339	3.25e-09	35427	TRUE	reported	textfile	0.000987813758386057	35.0279034357673
10015_119_KCNAB2_KCAB2	KCNAB2	rs806109	chr1	5992521	A	G	0.08	0.009576	0.21513	6.573e-17	35372	TRUE	reported	textfile	0.00196922805674212	69.7890268767473
10015_119_KCNAB2_KCAB2	KCNAB2	rs1295106	chr1	6025290	GGGGGT	GGGTGT	0.0676	0.009496	0.21747	1.086e-12	35370	TRUE	reported	textfile	0.00143072155689032	50.6742607813761
10015_119_KCNAB2_KCAB2	KCNAB2	rs10922098	chr1	196695521	T	C	-0.045	0.008042	0.40011	2.199e-08	35326	TRUE	reported	textfile	0.00088555932690127	31.3092238386488
10015_119_KCNAB2_KCAB2	KCNAB2	rs557011	chr6	32619236	T	C	0.0462	0.008026	0.40141	8.602e-09	35427	TRUE	reported	textfile	0.00093442673779026	33.1330275730882
10023_32_VDR_VDR	VDR	rs10922098	chr1	196695521	T	C	-0.1527	0.008104	0.40011	3.381e-79	35326	TRUE	reported	textfile	0.0099504262673583	355.021472453138
10023_32_VDR_VDR	VDR	rs13469	chr17	28349109	T	C	-0.0439	0.007996	0.45244	4.008e-08	35348	TRUE	reported	textfile	0.000852017351036447	30.1410860180007
10023_32_VDR_VDR	VDR	rs2686395	chr3	165767231	C	T	-0.0904	0.00858	0.3101	5.853e-26	35327	TRUE	reported	textfile	0.00313251355051184	111.003761960329
10023_32_VDR_VDR	VDR	rs9267139	chr6	31471721	A	G	0.073	0.012701	0.10872	9.046e-09	35427	TRUE	reported	textfile	0.000931602686774477	33.0327986229347
10023_32_VDR_VDR	VDR	rs9501393	chr6	32007072	GGAG	CGAG	0.1114	0.010651	0.1548	1.325e-25	35428	TRUE	reported	textfile	0.00307825112583936	109.386844561409
10023_32_VDR_VDR	VDR	rs7774739	chr6	32041524	G	A	0.0956	0.011102	0.17585	7.237e-18	35425	TRUE	reported	textfile	0.00208879288585785	74.1461864224553
10023_32_VDR_VDR	VDR	rs9271766	chr6	32626382	GGCATCTACAG	GGCATCTACAA	0.0606	0.010454	0.17434	6.749e-09	35425	TRUE	reported	textfile	0.000947673275139177	33.6012734541182
10024_44_HOGA1_HOGA1	HOGA1	rs10922098	chr1	196695521	T	C	-0.1268	0.007999	0.40011	1.347e-56	35326	TRUE	reported	textfile	0.00706308295197831	251.271090753105
10024_44_HOGA1_HOGA1	HOGA1	rs1707652	chr3	165761011	T	C	0.0568	0.008477	0.3102	2.074e-11	35327	TRUE	reported	textfile	0.00126926983754118	44.8939395344818
10024_44_HOGA1_HOGA1	HOGA1	rs9267139	chr6	31471721	A	G	0.0696	0.012521	0.10872	2.72e-08	35427	TRUE	reported	textfile	0.00087141985904244	30.8969727422103
10024_44_HOGA1_HOGA1	HOGA1	rs9501393	chr6	32007072	GGAG	CGAG	0.0982	0.010506	0.1548	8.992e-21	35428	TRUE	reported	textfile	0.00245998168623688	87.3622206795684
10024_44_HOGA1_HOGA1	HOGA1	rs7774739	chr6	32041524	G	A	0.0848	0.010955	0.17585	9.91e-15	35425	TRUE	reported	textfile	0.00168858574432263	59.9159460334701
10024_44_HOGA1_HOGA1	HOGA1	rs9271683	chr6	32625173	T	C	0.0505	0.008759	0.27332	8.127e-09	35427	TRUE	reported	textfile	0.000937415264271801	33.2390945714504
10035_6_DUSP4_DUS4	DUSP4	rs10922094	chr1	196692375	CATTA	GATTA	-0.1105	0.008079	0.40155	1.372e-42	35327	TRUE	reported	textfile	0.00526755241843822	187.061646208211
10035_6_DUSP4_DUS4	DUSP4	rs6542680	chr2	3592552	T	C	-0.0748	0.010246	0.18362	2.863e-13	35320	TRUE	reported	textfile	0.00150667285754949	53.2929670498852
10035_6_DUSP4_DUS4	DUSP4	rs1707652	chr3	165761011	T	C	0.0632	0.008547	0.3102	1.421e-13	35327	TRUE	reported	textfile	0.00154535525016438	54.6741652203283
10035_6_DUSP4_DUS4	DUSP4	rs6457457	chr6	31910331	T	C	0.0998	0.016036	0.06527	4.867e-10	35429	TRUE	reported	textfile	0.00109203251666485	38.7297300925082
10035_6_DUSP4_DUS4	DUSP4	rs9501393	chr6	32007072	GGAG	CGAG	0.0772	0.010614	0.1548	3.5e-13	35428	TRUE	reported	textfile	0.00149101418643433	52.8995425370012
10035_6_DUSP4_DUS4	DUSP4	rs11794541	chr9	21673751	A	T	-0.0943	0.016397	0.05959	8.862e-09	35339	TRUE	reported	textfile	0.000935048332082599	33.072727509498
10036_201_ZHX3_ZHX3	ZHX3	rs10922094	chr1	196692375	CATTA	GATTA	-0.1112	0.008304	0.40155	6.77e-41	35327	TRUE	reported	textfile	0.00505043980860444	179.312392685145
10036_201_ZHX3_ZHX3	ZHX3	rs62068364	chr16	89690791	T	C	-0.058	0.008576	0.33982	1.35e-11	35311	TRUE	reported	textfile	0.00129364239604561	45.7363858898035
10036_201_ZHX3_ZHX3	ZHX3	rs6457457	chr6	31910331	T	C	0.167	0.016493	0.06527	4.246e-24	35429	TRUE	reported	textfile	0.00288549127596465	102.52012034647
10036_201_ZHX3_ZHX3	ZHX3	rs6458	chr6	32039847	G	A	0.1716	0.012337	0.12614	5.545e-44	35428	TRUE	reported	textfile	0.00543129747668052	193.459882580985
10036_201_ZHX3_ZHX3	ZHX3	rs9269187	chr6	32480663	T	C	0.0986	0.01518	0.08163	8.292e-11	35427	TRUE	reported	textfile	0.00118948512433784	42.1876921619247
10036_201_ZHX3_ZHX3	ZHX3	rs10982054	chr9	114071373	A	G	-0.0642	0.009128	0.27709	2.012e-12	35350	TRUE	reported	textfile	0.00139740426940476	49.4645681135855
10037_98_SIGLEC12_SIG12	SIGLEC12	rs190502932	chr19	51136702	T	A	0.5796	0.041996	0.01039	2.499e-43	35360	TRUE	reported	textfile	0.00535791076246198	190.465505923194
10037_98_SIGLEC12_SIG12	SIGLEC12	rs140987580	chr19	51425408	G	A	0.6046	0.019919	0.04666	1e-200	35367	TRUE	reported	textfile	0.0253883569310885	921.248221538493
10037_98_SIGLEC12_SIG12	SIGLEC12	rs79506121	chr19	51447126	C	T	0.7506	0.024499	0.031	1e-200	35369	TRUE	reported	textfile	0.0258536480401512	938.633058981792
10037_98_SIGLEC12_SIG12	SIGLEC12	rs61998206	chr19	51481484	T	C	-0.1777	0.019651	0.04997	1.525e-19	35370	TRUE	reported	textfile	0.00230657507447639	81.7675502273364
10037_98_SIGLEC12_SIG12	SIGLEC12	rs112735728	chr19	51584096	C	T	0.6947	0.025152	0.03053	6.394e-168	35372	TRUE	reported	textfile	0.0211116935530599	762.825131379995
10037_98_SIGLEC12_SIG12	SIGLEC12	rs73052899	chr19	51668230	T	C	0.1353	0.009454	0.28094	1.846e-46	35369	TRUE	reported	textfile	0.00575749991030597	204.80466215176
10037_98_SIGLEC12_SIG12	SIGLEC12	rs111972944	chr19	52240266	A	G	0.0946	0.010753	0.19572	1.396e-18	35372	TRUE	reported	textfile	0.00218330360334963	77.3924195990589
10037_98_SIGLEC12_SIG12	SIGLEC12	rs117391293	chr19	52445049	G	A	0.2591	0.0347	0.0146	8.218e-14	35365	TRUE	reported	textfile	0.00157404837331799	55.7508271243902
10037_98_SIGLEC12_SIG12	SIGLEC12	rs368465	chr1	196702851	C	T	-0.0879	0.008179	0.39961	6.117e-27	35327	TRUE	reported	textfile	0.00325876468232038	115.492224384876
10037_98_SIGLEC12_SIG12	SIGLEC12	rs12971607	chr19	52578482	T	C	-0.1242	0.018723	0.0553	3.28e-11	35367	TRUE	reported	textfile	0.00124266502864458	44.0015278979414
10037_98_SIGLEC12_SIG12	SIGLEC12	rs139978289	chr19	53197588	A	C	0.1298	0.022342	0.03714	6.261e-09	35368	TRUE	reported	textfile	0.000953411813967252	33.7505403766887
10037_98_SIGLEC12_SIG12	SIGLEC12	rs1042663	chr6	31937353	A	G	0.0915	0.013954	0.09002	5.472e-11	35429	TRUE	reported	textfile	0.00121215764196736	42.9952257734671
10041_3_HNF4A_HNF4A	HNF4A	rs61747728	chr1	179557079	T	C	0.1432	0.020569	0.04262	3.359e-12	35346	TRUE	reported	textfile	0.00136938095749178	48.4657686622857
10041_3_HNF4A_HNF4A	HNF4A	rs34825987	chr6	29663266	CAAAAAAAAAAAAAAAAAAAG	CAAAAAAAAAAAAAAAAAAG	-0.0624	0.009389	0.29814	3.013e-11	35428	TRUE	reported	textfile	0.0012452104028723	44.1678219635353
10041_3_HNF4A_HNF4A	HNF4A	rs9501342	chr6	30904955	A	G	0.0581	0.010602	0.19318	4.246e-08	35427	TRUE	reported	textfile	0.00084698221701361	30.0297797271168
10041_3_HNF4A_HNF4A	HNF4A	rs28366149	chr6	31607123	A	G	0.1307	0.010656	0.18987	1.398e-34	35425	TRUE	reported	textfile	0.00422875450783997	150.431308003053
10041_3_HNF4A_HNF4A	HNF4A	rs148766553	chr6	32011047	A	G	-0.171	0.016123	0.07438	2.803e-26	35429	TRUE	reported	textfile	0.00316493594323084	112.480178219788
10041_3_HNF4A_HNF4A	HNF4A	rs6458	chr6	32039847	G	A	0.2145	0.012679	0.12614	3.308e-64	35428	TRUE	reported	textfile	0.00801389306654945	286.193701495687
10041_3_HNF4A_HNF4A	HNF4A	rs9273325	chr6	32655416	A	G	-0.0963	0.012144	0.14149	2.19e-15	35427	TRUE	reported	textfile	0.00177183998018481	62.878842545176
10041_3_HNF4A_HNF4A	HNF4A	rs28616789	chr9	114070709	A	G	-0.0936	0.009379	0.2772	1.869e-23	35350	TRUE	reported	textfile	0.00280948905679973	99.5896151135895
10041_3_HNF4A_HNF4A	HNF4A	rs56294298	chr9	114371244	A	G	-0.0743	0.012836	0.1216	7.104e-09	35350	TRUE	reported	textfile	0.000946928857335208	33.503766932823
10044_12_WNT10A_WN10A	WNT10A	rs1697422	chr1	21495404	C	T	-0.0443	0.007935	0.48923	2.363e-08	35362	TRUE	reported	textfile	0.000880631363306368	31.1665712666573
10044_12_WNT10A_WN10A	WNT10A	rs10922098	chr1	196695521	T	C	-0.1782	0.008016	0.40011	1.793e-109	35326	TRUE	reported	textfile	0.0137965981228519	494.168881555259
10044_12_WNT10A_WN10A	WNT10A	rs12478841	chr2	27588855	G	A	0.0581	0.009503	0.21569	9.73e-10	35361	TRUE	reported	textfile	0.00105595990469213	37.3771550470903
10044_12_WNT10A_WN10A	WNT10A	rs1707652	chr3	165761011	T	C	0.0861	0.008496	0.3102	3.914e-24	35327	TRUE	reported	textfile	0.0028987435853825	102.695805962416
10044_12_WNT10A_WN10A	WNT10A	rs1265941	chr6	31904575	C	A	0.1206	0.015143	0.07271	1.668e-15	35429	TRUE	reported	textfile	0.00178704331502349	63.4229230319606
10044_12_WNT10A_WN10A	WNT10A	rs550671	chr6	31976816	T	C	0.1356	0.011308	0.14045	3.934e-33	35428	TRUE	reported	textfile	0.00404242510586575	143.788204849612
10044_12_WNT10A_WN10A	WNT10A	rs78897911	chr6	32487809	A	G	0.0423	0.007654	0.35973	3.273e-08	35416	TRUE	reported	textfile	0.00086164810986955	30.5407215178902
10046_55_BIRC2_cIAP_1	BIRC2	rs4251945	chr19	43656997	A	G	0.2451	0.029081	0.02184	3.513e-17	35356	TRUE	reported	textfile	0.00200508668125808	71.0302563501722
10046_55_BIRC2_cIAP_1	BIRC2	rs201842361	chr19	44642557	CTCTCTCTT	CTCTCTTTCTCTCTCTCTCTT	0.2626	0.021124	0.04318	1.76e-35	35360	TRUE	reported	textfile	0.0043514194484002	154.529913326744
10046_55_BIRC2_cIAP_1	BIRC2	rs118147862	chr19	44816374	A	G	0.9196	0.017944	0.03917	1e-200	35355	TRUE	reported	textfile	0.0691494191693797	2626.24256377825
10046_55_BIRC2_cIAP_1	BIRC2	rs7254892	chr19	44886339	A	G	1.0917	0.031748	0.01741	1e-200	35356	TRUE	reported	textfile	0.0323611573742155	1182.35885891413
10046_55_BIRC2_cIAP_1	BIRC2	rs118004808	chr19	44936241	T	C	0.1656	0.023908	0.03208	4.312e-12	35356	TRUE	reported	textfile	0.00135513361745551	47.9744056413842
10046_55_BIRC2_cIAP_1	BIRC2	rs116490500	chr19	45617246	A	C	0.1982	0.034042	0.01553	5.808e-09	35359	TRUE	reported	textfile	0.000957769577628234	33.8963238239535
10046_55_BIRC2_cIAP_1	BIRC2	rs147910350	chr19	45643504	T	C	0.2935	0.037782	0.01351	7.959e-15	35357	TRUE	reported	textfile	0.00170384589895224	60.3422857135028
10046_55_BIRC2_cIAP_1	BIRC2	rs143675675	chr19	46029507	A	G	0.2452	0.031833	0.01844	1.332e-14	35356	TRUE	reported	textfile	0.00167530730079164	59.3282072910051
10046_55_BIRC2_cIAP_1	BIRC2	rs117909986	chr19	46229036	A	G	0.1935	0.032087	0.01711	1.634e-09	35356	TRUE	reported	textfile	0.00102752904133503	36.3646274381287
10046_55_BIRC2_cIAP_1	BIRC2	rs1619994	chr3	165744047	G	A	0.0682	0.009357	0.2807	3.127e-13	35327	TRUE	reported	textfile	0.00150153732597102	53.1215700601857
10047_12_NCF2_NCF_2	NCF2	rs10801548	chr1	196560692	TGTTTTTTTTT	TGTTTTTTCTT	0.0694	0.008088	0.40817	9.44e-18	35326	TRUE	reported	textfile	0.00207987852461457	73.6227553913465
10047_12_NCF2_NCF_2	NCF2	rs7546015	chr1	196694942	CATTCTGTAGGTTGCCT	CATTCTGTAGATTGCCT	0.2164	0.008097	0.39734	2.268e-157	35326	TRUE	reported	textfile	0.0198188350288033	714.23585106129
10047_12_NCF2_NCF_2	NCF2	rs118020353	chr14	91380092	T	C	0.2199	0.039189	0.01079	2.009e-08	35348	TRUE	reported	textfile	0.000889960174238941	31.4845523163149
10047_12_NCF2_NCF_2	NCF2	rs201028957	chr14	92518925	CATCAG	C	0.2007	0.024618	0.02924	3.558e-16	35349	TRUE	reported	textfile	0.00187670611463645	66.4606581576016
10047_12_NCF2_NCF_2	NCF2	rs76492422	chr14	93892878	G	A	0.1602	0.027264	0.02124	4.207e-09	35358	TRUE	reported	textfile	0.000975515822603714	34.5240161479891
10047_12_NCF2_NCF_2	NCF2	rs141947817	chr14	94002725	T	C	0.1352	0.023941	0.03085	1.63e-08	35358	TRUE	reported	textfile	0.000901134432115523	31.8892454789917
10047_12_NCF2_NCF_2	NCF2	rs145496844	chr14	94006387	G	C	1.0376	0.022663	0.02117	1e-200	35358	TRUE	reported	textfile	0.0559660979253662	2096.04480718407
10047_12_NCF2_NCF_2	NCF2	rs112963922	chr14	94411531	T	C	0.5479	0.037882	0.01119	2.063e-47	35359	TRUE	reported	textfile	0.00588132339231014	209.176183965782
10047_12_NCF2_NCF_2	NCF2	rs55698602	chr14	94626820	T	C	0.1785	0.013914	0.09533	1.129e-37	35358	TRUE	reported	textfile	0.00463306041293143	164.568941809097
10047_12_NCF2_NCF_2	NCF2	rs72704666	chr14	94968526	G	A	0.2835	0.026405	0.02478	6.842e-27	35355	TRUE	reported	textfile	0.00324989426614816	115.268121197284
10047_12_NCF2_NCF_2	NCF2	rs7153367	chr14	94995841	C	G	0.2559	0.037098	0.01232	5.275e-12	35352	TRUE	reported	textfile	0.00134413053844263	47.578966876313
10047_12_NCF2_NCF_2	NCF2	rs148317773	chr14	95960529	T	C	0.1873	0.024326	0.0284	1.365e-14	35370	TRUE	reported	textfile	0.00167329217412921	59.2801906937708
10048_7_CBFB_PEBB	CBFB	rs7535409	chr1	169537003	G	A	-0.0629	0.008376	0.33792	5.947e-14	35352	TRUE	reported	textfile	0.00159265508404839	56.3901673077638
10048_7_CBFB_PEBB	CBFB	rs10922094	chr1	196692375	CATTA	GATTA	-0.0895	0.008103	0.40155	2.31e-28	35327	TRUE	reported	textfile	0.00344152099322988	121.991565619923
10048_7_CBFB_PEBB	CBFB	rs16919431	chr10	19853771	G	T	0.0528	0.009365	0.23714	1.721e-08	35345	TRUE	reported	textfile	0.000898532711506786	31.7854018460914
10048_7_CBFB_PEBB	CBFB	rs1355538	chr3	165787389	G	A	-0.0644	0.008096	0.39847	1.804e-15	35326	TRUE	reported	textfile	0.00178796524534182	63.2712110528476
10048_7_CBFB_PEBB	CBFB	rs28573154	chr6	32008772	A	G	0.0814	0.011062	0.145	1.857e-13	35428	TRUE	reported	textfile	0.00152605996760563	54.1448
10048_7_CBFB_PEBB	CBFB	rs34927613	chr6	32632434	A	G	0.0549	0.008644	0.29339	2.134e-10	35427	TRUE	reported	textfile	0.00113733021707296	40.3357980617749
10053_5_ILK_ILK1	ILK	rs802171	chr10	16814686	G	A	0.1878	0.008108	0.47349	1.078e-118	35351	TRUE	reported	textfile	0.0149492904699206	536.462198045945
10053_5_ILK_ILK1	ILK	rs4980320	chr11	198986	C	T	0.0473	0.008172	0.46986	7.125e-09	35340	TRUE	reported	textfile	0.000947081848367704	33.4997053204526
10053_5_ILK_ILK1	ILK	rs342200	chr7	106676033	A	G	-0.0462	0.008214	0.42559	1.862e-08	35345	TRUE	reported	textfile	0.000894248102533936	31.6336990632203
10056_5_FOXM1_FOXM1	FOXM1	rs10876550	chr12	54318524	A	G	0.0733	0.008172	0.43699	2.964e-19	35362	TRUE	reported	textfile	0.00227000827750933	80.4501151199787
10056_5_FOXM1_FOXM1	FOXM1	rs117828578	chr13	40645935	A	G	0.1983	0.025474	0.02463	7.009e-15	35348	TRUE	reported	textfile	0.00171136411213041	60.5935735746028
10056_5_FOXM1_FOXM1	FOXM1	rs1354034	chr3	56815721	C	T	-0.0612	0.00832	0.38119	1.894e-13	35344	TRUE	reported	textfile	0.00152853768296526	54.104279220957
10056_5_FOXM1_FOXM1	FOXM1	rs342292	chr7	106730198	G	C	-0.0711	0.008089	0.45188	1.504e-18	35342	TRUE	reported	textfile	0.00218127317497918	77.254707625148
10056_5_FOXM1_FOXM1	FOXM1	rs10820606	chr9	96430636	AC	AA	-0.0961	0.00938	0.24575	1.246e-24	35332	TRUE	reported	textfile	0.00296199682759887	104.958233874836
10063_10_FANCL_FANCL	FANCL	rs572515	chr1	196677131	G	A	-0.1073	0.008072	0.3973	2.563e-40	35326	TRUE	reported	textfile	0.00497709295444959	176.69023524795
10063_10_FANCL_FANCL	FANCL	rs1706420	chr3	165732681	C	T	0.0614	0.008193	0.36627	6.674e-14	35327	TRUE	reported	textfile	0.00158728231902087	56.1598895190842
10063_10_FANCL_FANCL	FANCL	rs28573154	chr6	32008772	A	G	0.0837	0.011012	0.145	2.938e-14	35428	TRUE	reported	textfile	0.00162803692555018	57.7688860041031
10063_10_FANCL_FANCL	FANCL	rs7774739	chr6	32041524	G	A	0.0755	0.01103	0.17585	7.638e-12	35425	TRUE	reported	textfile	0.00132086671126949	46.8509453674265
10064_12_RBBP9_RBBP9	RBBP9	rs10922094	chr1	196692375	CATTA	GATTA	-0.0498	0.00819	0.40155	1.196e-09	35327	TRUE	reported	textfile	0.00104551393397863	36.9714338670624
10064_12_RBBP9_RBBP9	RBBP9	rs5167	chr19	44945208	G	T	0.058	0.008589	0.3238	1.45e-11	35358	TRUE	reported	textfile	0.00128802220060305	45.5980442177781
10064_12_RBBP9_RBBP9	RBBP9	rs1355538	chr3	165787389	G	A	-0.0783	0.008172	0.39847	9.605e-22	35326	TRUE	reported	textfile	0.00259206068194915	91.7999024469112
10064_12_RBBP9_RBBP9	RBBP9	rs6457457	chr6	31910331	T	C	0.0933	0.016224	0.06527	8.89e-09	35429	TRUE	reported	textfile	0.000932574029819242	33.0691395751625
10064_12_RBBP9_RBBP9	RBBP9	rs6458	chr6	32039847	G	A	0.0962	0.012153	0.12614	2.461e-15	35428	TRUE	reported	textfile	0.0017655055425278	62.6554178370506
10064_12_RBBP9_RBBP9	RBBP9	rs6993770	chr8	105569300	T	A	-0.0566	0.009635	0.22448	4.242e-09	35353	TRUE	reported	textfile	0.00097516798408528	34.5068133450056
10074_128_BRD2_BRD2	BRD2	rs28573154	chr6	32008772	A	G	0.0652	0.011012	0.145	3.208e-09	35428	TRUE	reported	textfile	0.000988522656838832	35.0540553691189
10074_128_BRD2_BRD2	BRD2	rs10922098	chr1	196695521	T	C	-0.099	0.008064	0.40011	1.206e-34	35326	TRUE	reported	textfile	0.00424840486202991	150.710934412865
10074_128_BRD2_BRD2	BRD2	rs9864801	chr3	165730789	TAGAGAG	TATAGAG	-0.0438	0.008007	0.41936	4.495e-08	35327	TRUE	reported	textfile	0.000846319014417179	29.9215423545222
10074_128_BRD2_BRD2	BRD2	rs6457457	chr6	31910331	T	C	0.1042	0.016001	0.06527	7.414e-11	35429	TRUE	reported	textfile	0.00119553630168485	42.4049612303115
10075_75_ACBD6_ACBD6	ACBD6	rs80261041	chr1	180294810	TCAGCCTCCGGAGTAGCTGGGACTT	TCAGCCTCCTGAGTAGCTGGGACTT	-0.1419	0.023466	0.03244	1.476e-09	35344	TRUE	reported	textfile	0.00103352710900395	36.5647057009924
10075_75_ACBD6_ACBD6	ACBD6	rs4980320	chr11	198986	C	T	0.0458	0.008197	0.46986	2.308e-08	35340	TRUE	reported	textfile	0.000882614497638247	31.2173840332665
10075_75_ACBD6_ACBD6	ACBD6	rs7595829	chr2	119341268	A	G	-0.0461	0.008207	0.49092	1.942e-08	35349	TRUE	reported	textfile	0.000891801860606231	31.5506573017335
10075_75_ACBD6_ACBD6	ACBD6	rs1354034	chr3	56815721	C	T	0.0802	0.008408	0.38119	1.441e-21	35344	TRUE	reported	textfile	0.00256762203378386	90.9784963097144
10078_5_BAG3_BAG3	BAG3	rs10922094	chr1	196692375	CATTA	GATTA	-0.1385	0.00803	0.40155	1.169e-66	35327	TRUE	reported	textfile	0.00835064138032024	297.470476026342
10078_5_BAG3_BAG3	BAG3	rs1707652	chr3	165761011	T	C	0.0806	0.008509	0.3102	2.744e-21	35327	TRUE	reported	textfile	0.00253340508591083	89.7198313368158
10078_5_BAG3_BAG3	BAG3	rs9267139	chr6	31471721	A	G	0.0805	0.012581	0.10872	1.567e-10	35427	TRUE	reported	textfile	0.00115431796621992	40.9389705425564
10078_5_BAG3_BAG3	BAG3	rs28573154	chr6	32008772	A	G	0.1025	0.010989	0.145	1.084e-20	35428	TRUE	reported	textfile	0.00244973741521294	86.9975187480412
10078_5_BAG3_BAG3	BAG3	rs7774739	chr6	32041524	G	A	0.0854	0.010997	0.17585	8.1e-15	35425	TRUE	reported	textfile	0.00169949043692612	60.3035350283274
10078_5_BAG3_BAG3	BAG3	rs9271766	chr6	32626382	GGCATCTACAG	GGCATCTACAA	0.0618	0.010361	0.17434	2.454e-09	35425	TRUE	reported	textfile	0.00100329304232344	35.5753419312612
10081_17_SATB2_SATB2	SATB2	rs1451915	chr1	196058002	A	C	0.0678	0.011604	0.13641	5.139e-09	35323	TRUE	reported	textfile	0.000965532369751233	34.1365287554877
10081_17_SATB2_SATB2	SATB2	rs10922098	chr1	196695521	T	C	-0.2126	0.008128	0.40011	8.657e-151	35326	TRUE	reported	textfile	0.0189991447651359	684.123552086999
10081_17_SATB2_SATB2	SATB2	rs6542680	chr2	3592552	T	C	-0.0801	0.010366	0.18362	1.097e-14	35320	TRUE	reported	textfile	0.00168767323103166	59.7060074040037
10081_17_SATB2_SATB2	SATB2	rs1707652	chr3	165761011	T	C	0.0868	0.008632	0.3102	8.653e-24	35327	TRUE	reported	textfile	0.00285409574710438	101.10950848462
10081_17_SATB2_SATB2	SATB2	rs555007	chr6	31882555	C	T	0.1242	0.014902	0.07832	7.779e-17	35429	TRUE	reported	textfile	0.00195679136386409	69.4591647413201
10081_17_SATB2_SATB2	SATB2	rs550671	chr6	31976816	T	C	0.1503	0.011483	0.14045	3.798e-39	35428	TRUE	reported	textfile	0.00481244227444587	171.30999949814
10082_251_NEFL_NFL	NEFL	rs1535	chr11	61830500	G	A	-0.0565	0.008705	0.38792	8.559e-11	35355	TRUE	reported	textfile	0.00119012158534839	42.1245016855495
10082_251_NEFL_NFL	NEFL	rs76594250	chr19	41024051	G	A	0.095	0.014232	0.1148	2.474e-11	35362	TRUE	reported	textfile	0.0012584374788309	44.5544182011723
10082_251_NEFL_NFL	NEFL	rs2722685	chr19	44415912	CTAAGA	TTAAGA	-0.1214	0.011061	0.21042	4.992e-28	35357	TRUE	reported	textfile	0.00339543991984029	120.454775318606
10082_251_NEFL_NFL	NEFL	rs58258919	chr19	44536637	G	T	-0.1494	0.016408	0.08292	8.598e-20	35357	TRUE	reported	textfile	0.00233936145413246	82.9020620993965
10082_251_NEFL_NFL	NEFL	rs8103315	chr19	44750911	A	C	-0.3586	0.011815	0.17275	1e-200	35355	TRUE	reported	textfile	0.0253940138135082	921.146168885904
10082_251_NEFL_NFL	NEFL	rs416116	chr19	44863088	A	G	-0.1619	0.009266	0.38705	2.302e-68	35355	TRUE	reported	textfile	0.0085609954225947	305.270288719371
10082_251_NEFL_NFL	NEFL	rs3745150	chr19	44882502	C	G	0.347	0.006591	0.41141	1e-200	35354	TRUE	reported	textfile	0.0727005615613712	2771.60768763659
10082_251_NEFL_NFL	NEFL	rs148352823	chr19	45497835	C	T	0.1158	0.013849	0.12163	6.19e-17	35359	TRUE	reported	textfile	0.00197343313636383	69.9126433294129
10082_251_NEFL_NFL	NEFL	rs149857247	chr19	46373607	T	C	-0.3721	0.03658	0.01619	2.636e-24	35355	TRUE	reported	textfile	0.00291817877575937	103.468313295243
10082_251_NEFL_NFL	NEFL	rs79471478	chr19	47315436	A	C	0.0961	0.017501	0.07253	3.996e-08	35357	TRUE	reported	textfile	0.000852070304601196	30.1506360808446
10082_251_NEFL_NFL	NEFL	rs780093	chr2	27519736	C	T	-0.0499	0.008973	0.34157	2.679e-08	35361	TRUE	reported	textfile	0.000873819147165021	30.924393551808
10082_251_NEFL_NFL	NEFL	rs1707652	chr3	165761011	T	C	0.0589	0.009161	0.3102	1.278e-10	35327	TRUE	reported	textfile	0.00116877301638458	41.3352182915508
10085_25_STAR_STAR	STAR	rs11627993	chr14	100824126	A	C	-0.0512	0.009249	0.25265	3.101e-08	35365	TRUE	reported	textfile	0.000865766027898082	30.6426133782288
10085_25_STAR_STAR	STAR	rs6445035	chr3	165762312	A	G	0.0832	0.010252	0.1904	4.834e-16	35327	TRUE	reported	textfile	0.00186086036135056	65.8574437713226
10085_25_STAR_STAR	STAR	rs3863087	chr3	165792099	C	G	0.0952	0.017237	0.06134	3.333e-08	35326	TRUE	reported	textfile	0.00086274256018007	30.5018334256606
10085_25_STAR_STAR	STAR	rs28366149	chr6	31607123	A	G	0.0726	0.010273	0.18987	1.579e-12	35425	TRUE	reported	textfile	0.00140785184125914	49.9406448016602
10085_25_STAR_STAR	STAR	rs6458	chr6	32039847	G	A	0.1211	0.012227	0.12614	3.992e-23	35428	TRUE	reported	textfile	0.00276121983643124	98.089821486253
10088_37_APRT_APT	APRT	rs33992624	chr16	87839836	G	C	-0.1631	0.022771	0.0335	7.923e-13	35320	TRUE	reported	textfile	0.00145041624580234	51.3002076237978
10088_37_APRT_APT	APRT	rs112783573	chr16	88663301	A	G	-0.5078	0.028958	0.02074	7.617e-69	35311	TRUE	reported	textfile	0.00863321610604561	307.484810305054
10088_37_APRT_APT	APRT	rs2272435	chr16	88881573	T	C	-0.445	0.023622	0.03126	3.685e-79	35311	TRUE	reported	textfile	0.00995024321004287	354.864121822051
10088_37_APRT_APT	APRT	rs11640986	chr16	88958042	A	G	-0.1447	0.016175	0.06811	3.689e-19	35311	TRUE	reported	textfile	0.0022612849436736	80.0246686545222
10088_37_APRT_APT	APRT	rs78016521	chr16	89562551	T	C	-0.3269	0.023894	0.03025	1.31e-42	35309	TRUE	reported	textfile	0.00527315507039851	187.16624269222
10088_37_APRT_APT	APRT	rs117132636	chr16	87472118	C	G	-0.185	0.025533	0.02609	4.306e-13	35318	TRUE	reported	textfile	0.00148422108270026	52.4946654458263
10089_7_ASMTL_ASML	ASMTL	rs4980320	chr11	198986	C	T	0.0465	0.008212	0.46986	1.49e-08	35340	TRUE	reported	textfile	0.000906457884809525	32.0614711066822
10089_7_ASMTL_ASML	ASMTL	rs35495893	chr17	28391883	TTTT	TTT	-0.0512	0.008319	0.4942	7.512e-10	35349	TRUE	reported	textfile	0.00107042295329483	37.8767843094342
10089_7_ASMTL_ASML	ASMTL	rs1354034	chr3	56815721	C	T	0.0531	0.008427	0.38119	2.955e-10	35344	TRUE	reported	textfile	0.00112212115777852	39.7025570374779
10339_48_ENO2_NSE	ENO2	rs2239165	chr12	6914702	C	T	0.1562	0.009027	0.28884	4.468e-67	35378	TRUE	reported	textfile	0.00839231507714099	299.399190509537
10339_48_ENO2_NSE	ENO2	rs185781160	chr12	7561802	C	G	0.2042	0.027558	0.02241	1.265e-13	35376	TRUE	reported	textfile	0.00154965075393068	54.9024253543871
10339_48_ENO2_NSE	ENO2	rs10761739	chr10	63302248	C	G	0.0802	0.008256	0.43566	2.627e-22	35339	TRUE	reported	textfile	0.00266315825274202	94.359316970859
10339_48_ENO2_NSE	ENO2	rs12313283	chr12	8363333	A	G	0.0893	0.016034	0.07132	2.554e-08	35368	TRUE	reported	textfile	0.000876249816587673	31.0166293292005
10339_48_ENO2_NSE	ENO2	rs6580981	chr12	54329244	A	G	-0.0512	0.008224	0.47567	4.793e-10	35360	TRUE	reported	textfile	0.00109492829896251	38.7569108331679
10339_48_ENO2_NSE	ENO2	rs4734879	chr8	105570896	G	A	-0.148	0.009929	0.21866	2.999e-50	35353	TRUE	reported	textfile	0.00624547187166491	222.171240367635
10339_48_ENO2_NSE	ENO2	rs60757417	chr9	132989049	G	C	-0.0905	0.015852	0.07243	1.136e-08	35355	TRUE	reported	textfile	0.000921038963770833	32.5915085354395
10342_55_PIAS4_PIAS4	PIAS4	rs10922094	chr1	196692375	CATTA	GATTA	-0.1244	0.008037	0.40155	4.806e-54	35327	TRUE	reported	textfile	0.0067361337594492	239.567685023301
10342_55_PIAS4_PIAS4	PIAS4	rs2686395	chr3	165767231	C	T	-0.0603	0.008504	0.3101	1.335e-12	35327	TRUE	reported	textfile	0.00142122779529164	50.2763259806059
10342_55_PIAS4_PIAS4	PIAS4	rs6457457	chr6	31910331	T	C	0.1059	0.015958	0.06527	3.221e-11	35429	TRUE	reported	textfile	0.00124147107503457	44.0362655251516
10342_55_PIAS4_PIAS4	PIAS4	rs28573154	chr6	32008772	A	G	0.0887	0.010987	0.145	6.835e-16	35428	TRUE	reported	textfile	0.00183630207787719	65.1725138334503
10344_334_IL10RA_IL_10_Ra	IL10RA	rs10733084	chr1	196181819	C	T	-0.0663	0.011727	0.1337	1.571e-08	35325	TRUE	reported	textfile	0.00090402043437158	31.9616077498285
10344_334_IL10RA_IL_10_Ra	IL10RA	rs1329424	chr1	196677046	G	T	-0.2691	0.008091	0.39735	1e-200	35326	TRUE	reported	textfile	0.0303625273821535	1106.11021906111
10344_334_IL10RA_IL_10_Ra	IL10RA	rs3900909	chr1	197788716	T	C	0.1573	0.022185	0.03376	1.338e-12	35325	TRUE	reported	textfile	0.00142114625079823	50.2705908786986
10344_334_IL10RA_IL_10_Ra	IL10RA	rs10801660	chr1	198272225	A	G	0.0745	0.012448	0.11574	2.168e-09	35333	TRUE	reported	textfile	0.0010127280237476	35.8169666528815
10344_334_IL10RA_IL_10_Ra	IL10RA	rs704	chr17	28367840	A	G	0.1033	0.007976	0.49189	2.327e-38	35348	TRUE	reported	textfile	0.00472290830801018	167.728081404078
10344_334_IL10RA_IL_10_Ra	IL10RA	rs1047286	chr19	6713251	A	G	-0.052	0.009322	0.24066	2.432e-08	35360	TRUE	reported	textfile	0.000879213257901813	31.1145787230196
10344_334_IL10RA_IL_10_Ra	IL10RA	rs111696008	chr2	216622986	A	G	-0.1579	0.026499	0.02443	2.544e-09	35347	TRUE	reported	textfile	0.00100349842954747	35.5042804820615
10344_334_IL10RA_IL_10_Ra	IL10RA	rs1707652	chr3	165761011	T	C	0.1283	0.008597	0.3102	2.326e-50	35327	TRUE	reported	textfile	0.00626503170750466	222.707514708752
10344_334_IL10RA_IL_10_Ra	IL10RA	rs1265941	chr6	31904575	C	A	0.1683	0.01534	0.07271	5.257e-28	35429	TRUE	reported	textfile	0.00338598949685213	120.362997751176
10344_334_IL10RA_IL_10_Ra	IL10RA	rs550671	chr6	31976816	T	C	0.2027	0.011435	0.14045	2.614e-70	35428	TRUE	reported	textfile	0.00879131060021814	314.203227487764
10344_334_IL10RA_IL_10_Ra	IL10RA	rs9269234	chr6	32484011	C	G	0.0777	0.010745	0.16699	4.783e-13	35427	TRUE	reported	textfile	0.00147385331334583	52.2883189373913
10346_5_STAT3_STAT3	STAT3	rs4796791	chr17	42378745	C	T	0.1541	0.008237	0.41138	4.286e-78	35371	TRUE	reported	textfile	0.00979813786529757	349.979485405741
10346_5_STAT3_STAT3	STAT3	rs12150483	chr17	42449102	A	G	0.0495	0.008866	0.30205	2.361e-08	35370	TRUE	reported	textfile	0.000880516122391083	31.169539498784
10346_5_STAT3_STAT3	STAT3	rs4980320	chr11	198986	C	T	0.0584	0.008132	0.46986	6.914e-13	35340	TRUE	reported	textfile	0.00145723997491134	51.5710976985332
10346_5_STAT3_STAT3	STAT3	rs7304860	chr12	54293705	C	T	0.051	0.008515	0.35547	2.108e-09	35361	TRUE	reported	textfile	0.00101345891312431	35.8712477449145
10346_5_STAT3_STAT3	STAT3	rs185009887	chr17	5848332	A	G	-0.1445	0.026371	0.02519	4.264e-08	35362	TRUE	reported	textfile	0.000848353947623151	30.0232659441389
10346_5_STAT3_STAT3	STAT3	rs1354034	chr3	56815721	C	T	0.0683	0.008354	0.38119	2.948e-16	35344	TRUE	reported	textfile	0.00188762711090927	66.8386838654774
10346_5_STAT3_STAT3	STAT3	rs342200	chr7	106676033	A	G	-0.0455	0.008174	0.42559	2.6e-08	35345	TRUE	reported	textfile	0.000875880754286593	30.9833912548537
10356_21_JUN_c_Jun	JUN	rs10922098	chr1	196695521	T	C	-0.1996	0.008116	0.40011	1.457e-133	35326	TRUE	reported	textfile	0.0168333163741552	604.800872022782
10356_21_JUN_c_Jun	JUN	rs11569415	chr19	6716268	A	G	-0.066	0.009269	0.24276	1.074e-12	35360	TRUE	reported	textfile	0.00143181719786609	50.6987838728092
10356_21_JUN_c_Jun	JUN	rs10208529	chr2	27563321	T	A	0.0559	0.009613	0.2164	6.051e-09	35361	TRUE	reported	textfile	0.000955357875191224	33.812802435976
10356_21_JUN_c_Jun	JUN	rs1707652	chr3	165761011	T	C	0.0949	0.008608	0.3102	2.926e-28	35327	TRUE	reported	textfile	0.003428700301533	121.535547118706
10356_21_JUN_c_Jun	JUN	rs555007	chr6	31882555	C	T	0.1177	0.014857	0.07832	2.331e-15	35429	TRUE	reported	textfile	0.00176832924394303	62.7575761824121
10356_21_JUN_c_Jun	JUN	rs444921	chr6	31964400	T	C	0.1438	0.011493	0.13897	6.415e-36	35429	TRUE	reported	textfile	0.00439923625137625	156.54040088388
10356_21_JUN_c_Jun	JUN	rs9272526	chr6	32638792	A	G	0.0611	0.010528	0.14653	6.497e-09	35426	TRUE	reported	textfile	0.000949851774113135	33.6795
10363_13_SMAD3_SMAD3	SMAD3	rs4980320	chr11	198986	C	T	0.0476	0.008155	0.46986	5.32e-09	35340	TRUE	reported	textfile	0.00096312121591804	34.0675887456078
10363_13_SMAD3_SMAD3	SMAD3	rs35979828	chr12	54292096	T	C	-0.0928	0.014658	0.08648	2.434e-10	35363	TRUE	reported	textfile	0.00113215385578675	40.0794686194105
10363_13_SMAD3_SMAD3	SMAD3	rs1354034	chr3	56815721	C	T	0.0475	0.008359	0.38119	1.327e-08	35344	TRUE	reported	textfile	0.000912780332323608	32.2889552282646
10363_13_SMAD3_SMAD3	SMAD3	rs342200	chr7	106676033	A	G	-0.0447	0.008197	0.42559	4.949e-08	35345	TRUE	reported	textfile	0.000840643674903922	29.7358666703636
10364_6_SMAD2_SMAD2	SMAD2	rs4980320	chr11	198986	C	T	0.0522	0.008181	0.46986	1.763e-10	35340	TRUE	reported	textfile	0.00115069876144662	40.7102380525059
10364_6_SMAD2_SMAD2	SMAD2	rs35979828	chr12	54292096	T	C	-0.0918	0.014715	0.08648	4.411e-10	35363	TRUE	reported	textfile	0.0010993551670928	38.9170817584877
10364_6_SMAD2_SMAD2	SMAD2	rs342200	chr7	106676033	A	G	-0.0456	0.008215	0.42559	2.84e-08	35345	TRUE	reported	textfile	0.000870979908993657	30.8098777080451
10366_11_PDGFRA_PDGFRA	PDGFRA	rs2307050	chr4	54275126	A	G	-0.1567	0.014754	0.07788	2.378e-26	35334	TRUE	reported	textfile	0.00318230184152989	112.79603970982
10366_11_PDGFRA_PDGFRA	PDGFRA	rs79285284	chr4	54796577	C	T	0.3144	0.03165	0.01576	2.97e-23	35347	TRUE	reported	textfile	0.0027839047091164	98.6718048458868
10366_11_PDGFRA_PDGFRA	PDGFRA	rs56199187	chr1	161551141	T	C	0.0786	0.01198	0.13349	5.338e-11	35339	TRUE	reported	textfile	0.00121660196848281	43.0434304825324
10366_11_PDGFRA_PDGFRA	PDGFRA	rs6703327	chr1	186999795	G	T	-0.1245	0.021704	0.03661	9.673e-09	35343	TRUE	reported	textfile	0.000930146989888115	32.902929330311
10366_11_PDGFRA_PDGFRA	PDGFRA	rs112171832	chr1	192499332	A	G	0.473	0.032907	0.0155	7.54e-47	35328	TRUE	reported	textfile	0.00581425638571799	206.595620990479
10366_11_PDGFRA_PDGFRA	PDGFRA	rs144408988	chr1	193712371	C	T	0.1756	0.019073	0.04947	3.362e-20	35343	TRUE	reported	textfile	0.00239258438292899	84.759118019177
10366_11_PDGFRA_PDGFRA	PDGFRA	rs80012936	chr1	194345200	C	A	0.2209	0.017928	0.05584	6.917e-35	35330	TRUE	reported	textfile	0.00427879876349006	151.810971312915
10366_11_PDGFRA_PDGFRA	PDGFRA	rs150992058	chr1	195950017	C	G	0.8696	0.034287	0.01439	6.539e-142	35326	TRUE	reported	textfile	0.0178833427259566	643.214015130407
10366_11_PDGFRA_PDGFRA	PDGFRA	rs116688712	chr1	196313843	CATTACTATATATATAC	GATTACTATATATATAC	1.2211	0.018739	0.03037	1e-200	35324	TRUE	reported	textfile	0.107310052697961	4246.04947423575
10366_11_PDGFRA_PDGFRA	PDGFRA	rs138353023	chr1	196565592	CATAT	CAT	0.5781	0.012466	0.07446	1e-200	35326	TRUE	reported	textfile	0.0573841517546467	2150.43888807344
10366_11_PDGFRA_PDGFRA	PDGFRA	rs199692762	chr1	196808145	CGTATTCCCCATGGCTGTTT	CGTATTCCCCATG	0.2276	0.010551	0.17281	3.402e-103	35326	TRUE	reported	textfile	0.0130010815237176	465.299601799754
10366_11_PDGFRA_PDGFRA	PDGFRA	rs9658810	chr1	197502940	A	G	-0.0639	0.008215	0.42562	7.369e-15	35329	TRUE	reported	textfile	0.00170966925037382	60.5009221742163
10366_11_PDGFRA_PDGFRA	PDGFRA	rs72747173	chr1	198033703	T	C	0.0555	0.009875	0.21813	1.904e-08	35330	TRUE	reported	textfile	0.000893264360965946	31.5854575077214
10366_11_PDGFRA_PDGFRA	PDGFRA	rs145336675	chr1	202611965	T	C	0.2358	0.031117	0.01744	3.511e-14	35348	TRUE	reported	textfile	0.00162189361533921	57.4205818027946
10366_11_PDGFRA_PDGFRA	PDGFRA	rs143737500	chr10	4601006	T	C	0.1379	0.022832	0.03031	1.543e-09	35361	TRUE	reported	textfile	0.00103054815570286	36.4767432780088
10366_11_PDGFRA_PDGFRA	PDGFRA	rs201862321	chr12	103822194	AAAA	AA	0.1916	0.028607	0.01998	2.118e-11	35350	TRUE	reported	textfile	0.00126737809024611	44.8561304109156
10366_11_PDGFRA_PDGFRA	PDGFRA	rs35495893	chr17	28391883	TTTT	TTT	-0.045	0.008033	0.4942	2.12e-08	35349	TRUE	reported	textfile	0.000886966027500315	31.3794206541365
10366_11_PDGFRA_PDGFRA	PDGFRA	rs697357	chr3	165718484	G	A	0.0488	0.008097	0.38884	1.669e-09	35327	TRUE	reported	textfile	0.00102716044732022	36.321751067661
10366_11_PDGFRA_PDGFRA	PDGFRA	rs189772645	chr4	53229158	G	C	0.1317	0.022293	0.03317	3.472e-09	35331	TRUE	reported	textfile	0.000986846929798241	34.8987549119807
10370_21_STAT1_STAT1	STAT1	rs11417460	chr10	63640063	AA	A	0.0482	0.008537	0.35157	1.639e-08	35335	TRUE	reported	textfile	0.000901336163335452	31.8756413273894
10370_21_STAT1_STAT1	STAT1	rs4980320	chr11	198986	C	T	0.0511	0.008059	0.46986	2.283e-10	35340	TRUE	reported	textfile	0.00113636838954116	40.2026711943259
10370_21_STAT1_STAT1	STAT1	rs653178	chr12	111569952	T	C	-0.0541	0.008286	0.38124	6.634e-11	35359	TRUE	reported	textfile	0.00120415231899136	42.6265423924498
10370_21_STAT1_STAT1	STAT1	rs181209	chr16	28503533	T	G	-0.0535	0.008568	0.34145	4.256e-10	35374	TRUE	reported	textfile	0.00110099679985765	38.9873837893519
10370_21_STAT1_STAT1	STAT1	rs1354034	chr3	56815721	C	T	0.0827	0.008267	0.38119	1.477e-23	35344	TRUE	reported	textfile	0.00282339425388666	100.066928110694
10372_18_STAT6_STAT6	STAT6	rs774050	chr12	56425138	TTTCTTT	CTTCTTT	-0.3189	0.02819	0.02089	1.14e-29	35356	TRUE	reported	textfile	0.00360650588082732	127.965918749284
10372_18_STAT6_STAT6	STAT6	rs150937490	chr12	57198815	C	G	-0.4012	0.030737	0.01733	6.126e-39	35355	TRUE	reported	textfile	0.00479579109502618	170.362626147866
10372_18_STAT6_STAT6	STAT6	rs4980320	chr11	198986	C	T	0.0552	0.008079	0.46986	8.361e-12	35340	TRUE	reported	textfile	0.00131923777409386	46.6808075455682
10372_18_STAT6_STAT6	STAT6	rs78409925	chr12	54421943	C	T	-0.0948	0.017374	0.0586	4.854e-08	35361	TRUE	reported	textfile	0.000841253717649291	29.7709351122023
10372_18_STAT6_STAT6	STAT6	rs118188674	chr12	55234226	A	T	-0.201	0.02117	0.03902	2.207e-21	35364	TRUE	reported	textfile	0.00254263113086949	90.1417191912126
10372_18_STAT6_STAT6	STAT6	rs374627156	chr12	55609189	GTATATATATATATATATATATATA	ATATATATATATATATATATA	-0.127	0.017235	0.05938	1.72e-13	35355	TRUE	reported	textfile	0.00153344268457645	54.2950575866962
10372_18_STAT6_STAT6	STAT6	rs78062104	chr12	55977889	G	T	-0.2146	0.020716	0.03941	3.794e-25	35354	TRUE	reported	textfile	0.00302616659524848	107.305766601592
10372_18_STAT6_STAT6	STAT6	rs12423621	chr12	59160442	A	G	-0.4831	0.036843	0.01257	2.793e-39	35352	TRUE	reported	textfile	0.0048399740928713	171.925197685711
10372_18_STAT6_STAT6	STAT6	rs12810354	chr12	60598617	A	G	-0.3915	0.035099	0.01381	6.824e-29	35352	TRUE	reported	textfile	0.00350698828529356	124.40833445666
10372_18_STAT6_STAT6	STAT6	rs185009887	chr17	5848332	A	G	-0.146	0.026124	0.02519	2.288e-08	35362	TRUE	reported	textfile	0.000882482526770877	31.2321439679435
10372_18_STAT6_STAT6	STAT6	rs1354034	chr3	56815721	C	T	0.0723	0.008284	0.38119	2.608e-18	35344	TRUE	reported	textfile	0.00215053119202124	76.1678747789569
10372_18_STAT6_STAT6	STAT6	rs1398617	chr3	165761968	T	G	0.0689	0.00926	0.25158	1.002e-13	35327	TRUE	reported	textfile	0.00156469480846041	55.359464775998
10390_21_ZNRF3_ZNRF3	ZNRF3	rs56312618	chr11	237209	A	G	0.0772	0.009387	0.24153	1.972e-16	35340	TRUE	reported	textfile	0.00191022281217853	67.6326471622221
10390_21_ZNRF3_ZNRF3	ZNRF3	rs4900222	chr14	94166278	A	T	-0.0868	0.010104	0.19829	8.679e-18	35360	TRUE	reported	textfile	0.00208273997720125	73.7952163611232
10390_21_ZNRF3_ZNRF3	ZNRF3	rs10512472	chr17	35557785	C	T	0.0842	0.011188	0.1512	5.234e-14	35359	TRUE	reported	textfile	0.00159927879736812	56.6362776365307
10390_21_ZNRF3_ZNRF3	ZNRF3	rs1354034	chr3	56815721	C	T	0.1451	0.008252	0.38119	3.35e-69	35344	TRUE	reported	textfile	0.00867197607844045	309.166059234187
10390_21_ZNRF3_ZNRF3	ZNRF3	rs114315741	chr3	127279529	C	T	0.2294	0.03465	0.01304	3.581e-11	35355	TRUE	reported	textfile	0.00123820179781383	43.8284165823199
10390_21_ZNRF3_ZNRF3	ZNRF3	rs1619994	chr3	165744047	G	A	0.0781	0.008963	0.2807	2.956e-18	35327	TRUE	reported	textfile	0.00214464842254349	75.922532666267
10391_1_ANGPTL3_ANGL3	ANGPTL3	rs17123220	chr1	62238014	A	G	-0.7903	0.038998	0.01048	2.612e-91	35345	TRUE	reported	textfile	0.0114856162299824	410.652734124211
10391_1_ANGPTL3_ANGL3	ANGPTL3	rs10889352	chr1	62633352	C	T	-0.2189	0.008507	0.33773	5.121e-146	35346	TRUE	reported	textfile	0.0183881557826271	662.085509470741
10391_1_ANGPTL3_ANGL3	ANGPTL3	rs144996885	chr1	63494584	G	A	-0.2094	0.030016	0.01765	3.031e-12	35347	TRUE	reported	textfile	0.00137498386717832	48.6657193644283
10391_1_ANGPTL3_ANGL3	ANGPTL3	rs113939762	chr1	63583261	G	T	-0.158	0.020156	0.04279	4.549e-15	35347	TRUE	reported	textfile	0.00173539597978455	61.444200924751
10391_1_ANGPTL3_ANGL3	ANGPTL3	rs144695160	chr1	59305529	GTCCA	GTCC	-0.244	0.027664	0.02266	1.143e-18	35351	TRUE	reported	textfile	0.00219580274550969	77.7902432807919
10391_1_ANGPTL3_ANGL3	ANGPTL3	rs138617180	chr1	61058312	G	T	-0.3843	0.029336	0.01967	3.298e-39	35348	TRUE	reported	textfile	0.00483137562450162	171.598861379696
10391_1_ANGPTL3_ANGL3	ANGPTL3	rs17122460	chr1	61594615	T	G	-0.0952	0.014526	0.08477	5.615e-11	35349	TRUE	reported	textfile	0.00121360484823517	42.9494141878557
10391_1_ANGPTL3_ANGL3	ANGPTL3	rs115365379	chr1	63830105	C	T	-0.6289	0.03726	0.01178	6.453e-64	35341	TRUE	reported	textfile	0.00799671767454795	284.874063358328
10391_1_ANGPTL3_ANGL3	ANGPTL3	rs138384996	chr1	64259023	A	G	-0.5104	0.036364	0.01226	9.414e-45	35337	TRUE	reported	textfile	0.00554413593120654	196.994205783708
10391_1_ANGPTL3_ANGL3	ANGPTL3	rs12130644	chr1	73428961	T	C	-0.0711	0.01214	0.12561	4.726e-09	35339	TRUE	reported	textfile	0.000969675098953138	34.2986675355435
10391_1_ANGPTL3_ANGL3	ANGPTL3	rs964184	chr11	116778201	C	G	-0.1133	0.012133	0.12321	9.779e-21	35365	TRUE	reported	textfile	0.00245968910120745	87.1964618729316
10391_1_ANGPTL3_ANGL3	ANGPTL3	rs116843064	chr19	8364439	A	G	0.1472	0.02579	0.02426	1.146e-08	35363	TRUE	reported	textfile	0.000920373143927075	32.5752961701558
10391_1_ANGPTL3_ANGL3	ANGPTL3	rs5112	chr19	44927023	G	C	0.0529	0.008069	0.48777	5.535e-11	35355	TRUE	reported	textfile	0.00121420894205059	42.9781131375985
10391_1_ANGPTL3_ANGL3	ANGPTL3	rs2119690	chr8	20002028	A	G	0.0522	0.008733	0.29756	2.267e-09	35356	TRUE	reported	textfile	0.00100951392223157	35.7264215264974
10418_36_STX12_STX12	STX12	rs12292693	chr11	65169248	C	A	-0.0984	0.008923	0.26371	2.82e-28	35351	TRUE	reported	textfile	0.00342827198516989	121.602874130468
10418_36_STX12_STX12	STX12	rs185009887	chr17	5848332	A	G	-0.1431	0.025509	0.02519	2.026e-08	35362	TRUE	reported	textfile	0.000889138182223891	31.4679054396778
10418_36_STX12_STX12	STX12	rs1354034	chr3	56815721	C	T	0.0481	0.008093	0.38119	2.797e-09	35344	TRUE	reported	textfile	0.000998439008354766	35.3220983941678
10419_1_SCARA5_SCAR5	SCARA5	rs60007820	chr8	27558301	A	G	-0.3375	0.026877	0.02543	3.626e-36	35356	TRUE	reported	textfile	0.00444007445743562	157.674478794062
10419_1_SCARA5_SCAR5	SCARA5	rs2085765	chr8	27863011	G	A	-0.1505	0.012411	0.13098	7.675e-34	35355	TRUE	reported	textfile	0.0041419613347628	147.039792201841
10419_1_SCARA5_SCAR5	SCARA5	rs2726951	chr8	27948263	TGATTTAGGGG	TGACTTAGGGG	-0.2727	0.00902	0.2934	1e-200	35353	TRUE	reported	textfile	0.025202596780096	913.971452765748
10419_1_SCARA5_SCAR5	SCARA5	rs66913624	chr8	28054208	A	G	-0.063	0.010782	0.18853	5.128e-09	35354	TRUE	reported	textfile	0.000964771996055564	34.1395564926181
10419_1_SCARA5_SCAR5	SCARA5	rs352428	chr8	28621375	G	A	-0.0872	0.013221	0.11226	4.231e-11	35357	TRUE	reported	textfile	0.00122883888266993	43.499052023281
10419_1_SCARA5_SCAR5	SCARA5	rs112771035	chr11	126355981	G	C	-0.1193	0.018139	0.05283	4.796e-11	35363	TRUE	reported	textfile	0.00122172705393929	43.2543353460397
10419_1_SCARA5_SCAR5	SCARA5	rs11872195	chr18	9710890	A	G	0.0538	0.008706	0.33238	6.416e-10	35354	TRUE	reported	textfile	0.00107899594642468	38.1858670938102
10419_1_SCARA5_SCAR5	SCARA5	rs594793	chr19	7765060	T	G	-0.0603	0.008326	0.43083	4.4e-13	35361	TRUE	reported	textfile	0.00148113126314443	52.4490041933555
10419_1_SCARA5_SCAR5	SCARA5	rs111561142	chr19	49521661	ACCTGGCTTTTTTTTTTTTTTTT	ACCCGGCTTTTTTTTTTTTTTTT	0.062	0.011123	0.16491	2.489e-08	35362	TRUE	reported	textfile	0.000877851935580782	31.0681176493498
10419_1_SCARA5_SCAR5	SCARA5	rs780093	chr2	27519736	C	T	0.058	0.008689	0.34157	2.467e-11	35361	TRUE	reported	textfile	0.00125847606765933	44.5545260811453
10419_1_SCARA5_SCAR5	SCARA5	rs117955789	chr6	81189788	C	A	-0.0876	0.016031	0.0715	4.641e-08	35321	TRUE	reported	textfile	0.000844669870095008	29.8581153923353
10419_1_SCARA5_SCAR5	SCARA5	rs9344214	chr6	81668532	A	G	0.0646	0.00965	0.2363	2.169e-11	35321	TRUE	reported	textfile	0.00126714628592048	44.8111219191331
10419_1_SCARA5_SCAR5	SCARA5	rs2952556	chr7	121287738	A	G	0.0599	0.008777	0.32244	8.809e-12	35345	TRUE	reported	textfile	0.0013160171431733	46.5732851328225
10419_1_SCARA5_SCAR5	SCARA5	rs62492162	chr8	26740932	T	A	-0.1935	0.027281	0.02296	1.315e-12	35358	TRUE	reported	textfile	0.00142081059538046	50.3056542167903
10419_1_SCARA5_SCAR5	SCARA5	rs146247846	chr8	29401347	A	T	-0.2213	0.022006	0.03913	8.607e-24	35345	TRUE	reported	textfile	0.00285306576767628	101.124418042376
10424_31_NPDC1_NPDC1	NPDC1	rs9314872	chr9	137059328	C	G	0.0898	0.013321	0.10086	1.573e-11	35248	TRUE	reported	textfile	0.00128761187663776	45.4416794501287
10424_31_NPDC1_NPDC1	NPDC1	rs368465	chr1	196702851	C	T	-0.063	0.008116	0.39961	8.315e-15	35327	TRUE	reported	textfile	0.001702747063163	60.2521341507073
10424_31_NPDC1_NPDC1	NPDC1	rs13208583	chr6	32833094	T	C	0.0727	0.013039	0.10406	2.466e-08	35423	TRUE	reported	textfile	0.000876827058999632	31.0853477308548
10425_3_B4GALT5_B4GT5	B4GALT5	rs10922094	chr1	196692375	CATTA	GATTA	-0.1014	0.008073	0.40155	3.482e-36	35327	TRUE	reported	textfile	0.00444594506636445	157.754376762388
10425_3_B4GALT5_B4GT5	B4GALT5	rs1355538	chr3	165787389	G	A	-0.06	0.008079	0.39847	1.116e-13	35326	TRUE	reported	textfile	0.00155888929468457	55.1521815908981
10425_3_B4GALT5_B4GT5	B4GALT5	rs9501393	chr6	32007072	GGAG	CGAG	0.0766	0.010606	0.1548	5.108e-13	35428	TRUE	reported	textfile	0.00147017386966541	52.1590623973696
10425_3_B4GALT5_B4GT5	B4GALT5	rs7774739	chr6	32041524	G	A	0.0698	0.011053	0.17585	2.7e-10	35425	TRUE	reported	textfile	0.00112448072562415	39.8773220237894
10426_21_GOSR2_GOSR2	GOSR2	rs1451915	chr1	196058002	A	C	0.0625	0.011463	0.13641	4.969e-08	35323	TRUE	reported	textfile	0.000840892579252882	29.7261633019213
10426_21_GOSR2_GOSR2	GOSR2	rs10922098	chr1	196695521	T	C	-0.1987	0.008026	0.40011	2.559e-135	35326	TRUE	reported	textfile	0.0170542454840352	612.876310529173
10426_21_GOSR2_GOSR2	GOSR2	rs2686395	chr3	165767231	C	T	-0.0976	0.008516	0.3101	2.089e-30	35327	TRUE	reported	textfile	0.00370433123624982	131.34203532461
10426_21_GOSR2_GOSR2	GOSR2	rs1265941	chr6	31904575	C	A	0.1284	0.015183	0.07271	2.747e-17	35429	TRUE	reported	textfile	0.0020145598505679	71.5138808191256
10426_21_GOSR2_GOSR2	GOSR2	rs550671	chr6	31976816	T	C	0.1403	0.011334	0.14045	3.427e-35	35428	TRUE	reported	textfile	0.00430653465472934	153.223157516192
10430_31_SLC3A2_4F2	SLC3A2	rs10922098	chr1	196695521	T	C	-0.0968	0.008071	0.40011	3.871e-33	35326	TRUE	reported	textfile	0.00405542827019185	143.837269947108
10430_31_SLC3A2_4F2	SLC3A2	rs72637119	chr14	105853387	G	T	-0.2524	0.019814	0.04345	3.615e-37	34956	TRUE	reported	textfile	0.00462063100689652	162.259276459024
10430_31_SLC3A2_4F2	SLC3A2	rs1355538	chr3	165787389	G	A	-0.0523	0.008057	0.39847	8.531e-11	35326	TRUE	reported	textfile	0.0011913640052074	42.1339389782426
10430_31_SLC3A2_4F2	SLC3A2	rs4713498	chr6	32043539	T	G	0.0888	0.016282	0.06413	4.929e-08	35429	TRUE	reported	textfile	0.000838855339525542	29.7430782533781
10435_2_AGA_ASPG	AGA	rs35617250	chr1	196710552	T	C	-0.1237	0.010744	0.16537	1.13e-30	35327	TRUE	reported	textfile	0.00373829936209434	132.550940060656
10435_2_AGA_ASPG	AGA	rs411729	chr1	196761270	A	T	-0.07	0.008601	0.32795	4.004e-16	35321	TRUE	reported	textfile	0.00187176591568358	66.2328728098515
10435_2_AGA_ASPG	AGA	rs71655744	chr4	73304357	ATATATATATATATATATATATATATAT	ATATATATATATATATAT	0.0925	0.013913	0.09072	2.965e-11	35342	TRUE	reported	textfile	0.00124913087470194	44.1994960671504
10435_2_AGA_ASPG	AGA	rs6829551	chr4	73307998	C	T	-0.1149	0.010123	0.19266	7.339e-30	35343	TRUE	reported	textfile	0.00363193420732092	128.824067357892
10435_2_AGA_ASPG	AGA	rs116430705	chr4	73370902	A	G	0.1385	0.021734	0.0349	1.858e-10	35343	TRUE	reported	textfile	0.00114767281984346	40.6065081117564
10435_2_AGA_ASPG	AGA	rs9501393	chr6	32007072	GGAG	CGAG	0.0728	0.01069	0.1548	9.77e-12	35428	TRUE	reported	textfile	0.00130735208828805	46.3748833803239
10435_2_AGA_ASPG	AGA	rs17205128	chr6	32634440	G	C	0.0548	0.008687	0.29319	2.82e-10	35427	TRUE	reported	textfile	0.00112201725848263	39.7921088145885
10435_2_AGA_ASPG	AGA	rs4735839	chr8	1112631	T	C	0.0509	0.009261	0.25086	3.879e-08	35259	TRUE	reported	textfile	0.000856008124377109	30.2061351382481
10438_19_CSF2RA_CSF2R	CSF2RA	rs660240	chr1	109275216	C	T	0.1038	0.010408	0.205	1.993e-23	35333	TRUE	reported	textfile	0.00280710592971819	99.4570460666394
10438_19_CSF2RA_CSF2R	CSF2RA	rs3184504	chr12	111446804	C	T	-0.0543	0.008647	0.37862	3.4e-10	35359	TRUE	reported	textfile	0.00111399872548255	39.4315796663786
10438_19_CSF2RA_CSF2R	CSF2RA	rs55714927	chr17	7176997	T	C	0.0611	0.010298	0.21166	2.971e-09	35358	TRUE	reported	textfile	0.000994619069344009	35.2007631660272
10438_19_CSF2RA_CSF2R	CSF2RA	rs9469051	chr6	31773713	C	G	0.084	0.012131	0.13645	4.372e-12	35427	TRUE	reported	textfile	0.00135158575555236	47.9447268002394
10438_19_CSF2RA_CSF2R	CSF2RA	rs9469077	chr6	32054075	G	A	0.0838	0.014798	0.08952	1.487e-08	35429	TRUE	reported	textfile	0.00090433673115487	32.0669366833219
10440_26_CLMP_ACAM	CLMP	rs7131073	chr11	123145655	G	A	0.0731	0.008629	0.35239	2.427e-17	35359	TRUE	reported	textfile	0.0020255048349308	71.7611269582622
10440_26_CLMP_ACAM	CLMP	rs7946718	chr11	123197533	G	A	0.2113	0.008322	0.4079	3.116e-142	35355	TRUE	reported	textfile	0.0179079116068841	644.64260176868
10440_26_CLMP_ACAM	CLMP	rs56134443	chr11	123281603	T	A	0.0552	0.008362	0.42441	4.066e-11	35350	TRUE	reported	textfile	0.00123121350970727	43.5745847585672
10440_26_CLMP_ACAM	CLMP	rs10922094	chr1	196692375	CATTA	GATTA	-0.0642	0.008377	0.40155	1.807e-14	35327	TRUE	reported	textfile	0.00165983459080695	58.7311408994781
10440_26_CLMP_ACAM	CLMP	rs77924615	chr16	20381010	A	G	-0.066	0.010382	0.19701	2.055e-10	35343	TRUE	reported	textfile	0.00114215776055999	40.4111533283378
10440_26_CLMP_ACAM	CLMP	rs7206790	chr16	53763996	G	C	0.0445	0.008158	0.48577	4.908e-08	35354	TRUE	reported	textfile	0.000840908431233774	29.752814253335
10440_26_CLMP_ACAM	CLMP	rs147390813	chr6	32007800	C	T	0.048	0.008295	0.39378	7.179e-09	35426	TRUE	reported	textfile	0.000944315831732847	33.4830626094213
10440_26_CLMP_ACAM	CLMP	rs66962766	chr6	32588081	T	TTTT	0.0492	0.00866	0.34725	1.339e-08	35427	TRUE	reported	textfile	0.000910258082935532	32.2752714146754
10440_26_CLMP_ACAM	CLMP	rs9276171	chr6	32731141	G	A	0.067	0.009882	0.22486	1.204e-11	35426	TRUE	reported	textfile	0.00129590933038161	45.9658597059099
10442_1_TMEM190_TM190	TMEM190	rs12985351	chr19	54487554	A	G	0.0624	0.010824	0.29678	8.162e-09	35357	TRUE	reported	textfile	0.00093909638262592	33.232961561726
10442_1_TMEM190_TM190	TMEM190	rs62123425	chr19	54888925	A	G	0.0986	0.012401	0.19195	1.846e-15	35359	TRUE	reported	textfile	0.00178469770005706	63.2143751308241
10442_1_TMEM190_TM190	TMEM190	rs12982674	chr19	55101202	T	C	0.2089	0.016091	0.10076	1.54e-38	35366	TRUE	reported	textfile	0.00474307591067471	168.533503706673
10442_1_TMEM190_TM190	TMEM190	rs8111781	chr19	55188808	G	A	-0.1052	0.010415	0.33189	5.468e-24	35366	TRUE	reported	textfile	0.00287657635934793	102.020716753958
10442_1_TMEM190_TM190	TMEM190	rs79012440	chr19	55337948	A	G	-0.3602	0.010504	0.29879	1e-200	35371	TRUE	reported	textfile	0.0321756405344766	1175.85408853768
10442_1_TMEM190_TM190	TMEM190	rs45583840	chr19	55390825	A	G	-0.5785	0.019067	0.0699	1e-200	35370	TRUE	reported	textfile	0.0253658009387655	920.486525576856
10442_1_TMEM190_TM190	TMEM190	rs75602785	chr19	55458294	T	C	-0.4717	0.02117	0.05618	5.594e-110	35369	TRUE	reported	textfile	0.0138424687323256	496.43852643587
10442_1_TMEM190_TM190	TMEM190	rs7250117	chr19	55554797	A	G	-0.2204	0.01	0.38539	1.213e-107	35364	TRUE	reported	textfile	0.0135499255314434	485.734127904083
10442_1_TMEM190_TM190	TMEM190	rs73615245	chr19	55712189	A	G	0.2483	0.020135	0.0638	6.112e-35	35369	TRUE	reported	textfile	0.00428118606659632	152.063720699606
10442_1_TMEM190_TM190	TMEM190	rs150450992	chr19	56316171	A	G	-0.1779	0.029593	0.0285	1.837e-09	35239	TRUE	reported	textfile	0.00102448399122649	36.1367639349938
10442_1_TMEM190_TM190	TMEM190	rs77542162	chr17	69085137	G	A	0.18	0.026241	0.025	6.91e-12	35359	TRUE	reported	textfile	0.00132894417122555	47.0500058931094
10445_20_APOM_ApoM	APOM	rs12660700	chr6	31475961	A	G	-0.1947	0.035513	0.01429	4.192e-08	35429	TRUE	reported	textfile	0.000847676198082382	30.0561025121713
10445_20_APOM_ApoM	APOM	rs805295	chr6	31707520	T	C	-0.4845	0.02098	0.03958	5.356e-118	35427	TRUE	reported	textfile	0.0148304119427106	533.27604651959
10445_20_APOM_ApoM	APOM	rs41285751	chr6	31932038	T	G	0.1434	0.014948	0.08277	8.511e-22	35429	TRUE	reported	textfile	0.00259087563480943	92.0253774225418
10445_20_APOM_ApoM	APOM	rs9272165	chr6	32633393	C	G	0.0689	0.008249	0.38253	6.668e-17	35427	TRUE	reported	textfile	0.00196538240923974	69.7607784541465
10445_20_APOM_ApoM	APOM	rs10922094	chr1	196692375	CATTA	GATTA	-0.1446	0.008355	0.40155	4.125e-67	35327	TRUE	reported	textfile	0.0084075628951948	299.515353444921
10445_20_APOM_ApoM	APOM	rs3782735	chr12	6775910	A	G	-0.0483	0.00846	0.38274	1.135e-08	35376	TRUE	reported	textfile	0.000920544608239362	32.5933486031803
10445_20_APOM_ApoM	APOM	rs72786786	chr16	56951602	A	G	0.0762	0.008864	0.31073	8.243e-18	35357	TRUE	reported	textfile	0.00208577881057493	73.8968423157471
10445_20_APOM_ApoM	APOM	rs372434515	chr17	47546045	TGTGTGTGTGTGTGTGTGTGTGTGTGTGTGTGTGAG	TGTGTGTGTGTGTGTGTGTGTGTGTGTGTGAG	0.054	0.008241	0.48643	5.646e-11	35351	TRUE	reported	textfile	0.00121310620098973	42.9341748124853
10445_20_APOM_ApoM	APOM	rs780093	chr2	27519736	C	T	-0.0578	0.008647	0.34157	2.313e-11	35361	TRUE	reported	textfile	0.00126197805949303	44.6786657014566
10445_20_APOM_ApoM	APOM	rs1800961	chr20	44413724	T	C	-0.2149	0.019723	0.04601	1.209e-27	35359	TRUE	reported	textfile	0.00334634851409523	118.714103175629
10445_20_APOM_ApoM	APOM	rs1707652	chr3	165761011	T	C	0.0566	0.008837	0.3102	1.502e-10	35327	TRUE	reported	textfile	0.00115987816555365	41.0202747191743
10445_20_APOM_ApoM	APOM	rs139072234	chr6	24713913	C	G	-0.2218	0.032655	0.01675	1.104e-11	35368	TRUE	reported	textfile	0.00130270799290109	46.1316669682251
10445_20_APOM_ApoM	APOM	rs1362076	chr6	29473392	T	G	-0.4253	0.04025	0.01046	4.265e-26	35436	TRUE	reported	textfile	0.00314085653591961	111.643767550782
10445_20_APOM_ApoM	APOM	rs364950	chr6	33008119	G	A	-0.1873	0.025807	0.02682	3.933e-13	35425	TRUE	reported	textfile	0.0014847227601983	52.6715369642498
10445_20_APOM_ApoM	APOM	rs369560730	chr6	33389536	T	C	-0.2155	0.035654	0.01508	1.501e-09	35409	TRUE	reported	textfile	0.00103066261897785	36.5303217872742
10447_18_PABPC3_PABP3	PABPC3	rs10761739	chr10	63302248	C	G	0.0487	0.008145	0.43566	2.246e-09	35339	TRUE	reported	textfile	0.00101060714910388	35.7479519637041
10447_18_PABPC3_PABP3	PABPC3	rs4980320	chr11	198986	C	T	0.0578	0.008105	0.46986	9.966e-13	35340	TRUE	reported	textfile	0.00143700593134238	50.8539930914817
10447_18_PABPC3_PABP3	PABPC3	rs1354034	chr3	56815721	C	T	0.1006	0.008305	0.38119	8.989e-34	35344	TRUE	reported	textfile	0.00413429788008872	146.720943764867
10449_31_SHISA2_TMM46	SHISA2	rs72748420	chr1	196141224	T	C	0.0881	0.015347	0.07417	9.438e-09	35325	TRUE	reported	textfile	0.000932003851765357	32.9518833381017
10449_31_SHISA2_TMM46	SHISA2	rs1329424	chr1	196677046	G	T	-0.2584	0.008174	0.39735	1e-200	35326	TRUE	reported	textfile	0.0275109758543444	999.289130211624
10449_31_SHISA2_TMM46	SHISA2	rs3900909	chr1	197788716	T	C	0.1539	0.022375	0.03376	6.061e-12	35325	TRUE	reported	textfile	0.00133748133992242	47.3071257680396
10449_31_SHISA2_TMM46	SHISA2	rs1047286	chr19	6713251	A	G	-0.0666	0.009407	0.24066	1.445e-12	35360	TRUE	reported	textfile	0.0014155288398699	50.121216747916
10449_31_SHISA2_TMM46	SHISA2	rs2686395	chr3	165767231	C	T	-0.1198	0.008675	0.3101	2.24e-43	35327	TRUE	reported	textfile	0.00536944880303889	190.699731411918
10449_31_SHISA2_TMM46	SHISA2	rs1265941	chr6	31904575	C	A	0.1591	0.015475	0.07271	8.549e-25	35429	TRUE	reported	textfile	0.00297458496558517	105.695020394388
10449_31_SHISA2_TMM46	SHISA2	rs550671	chr6	31976816	T	C	0.1843	0.011543	0.14045	2.171e-57	35428	TRUE	reported	textfile	0.00714418719996442	254.91110842387
10449_31_SHISA2_TMM46	SHISA2	rs112164276	chr6	32481499	G	A	0.0883	0.015487	0.07336	1.187e-08	35427	TRUE	reported	textfile	0.000916756732713758	32.5059072657237
10449_31_SHISA2_TMM46	SHISA2	rs41548618	chr6	32521968	G	C	0.0543	0.00866	0.35223	3.607e-10	35426	TRUE	reported	textfile	0.00110856215285886	39.3132869248618
10451_11_NUCB1_NUCB1	NUCB1	rs12462111	chr19	48668049	T	C	-0.0458	0.008185	0.48639	2.2e-08	35364	TRUE	reported	textfile	0.000884601881745724	31.3089877317554
10451_11_NUCB1_NUCB1	NUCB1	rs3826817	chr19	48898187	T	C	-0.145	0.009147	0.26776	1.356e-56	35367	TRUE	reported	textfile	0.00705513870502232	251.277779893755
10451_11_NUCB1_NUCB1	NUCB1	rs646776	chr1	109275908	T	C	0.0837	0.010075	0.20804	9.741e-17	35332	TRUE	reported	textfile	0.00194959794556771	69.013844666685
10451_11_NUCB1_NUCB1	NUCB1	rs56199187	chr1	161551141	T	C	0.0763	0.012016	0.13349	2.153e-10	35339	TRUE	reported	textfile	0.00113967165047953	40.3185269952007
10451_11_NUCB1_NUCB1	NUCB1	rs860532	chr12	103664436	A	C	0.0542	0.009549	0.24032	1.377e-08	35357	TRUE	reported	textfile	0.000910357206916541	32.2150062136117
10451_11_NUCB1_NUCB1	NUCB1	rs201862321	chr12	103822194	AAAA	AA	0.255	0.029469	0.01998	5.007e-18	35350	TRUE	reported	textfile	0.00211368959713859	74.8729580722391
10451_11_NUCB1_NUCB1	NUCB1	rs10169065	chr2	27555693	G	A	0.0603	0.009829	0.21645	8.506e-10	35361	TRUE	reported	textfile	0.00106323536364984	37.6349540373364
10451_11_NUCB1_NUCB1	NUCB1	rs9270094	chr6	32586668	AG	GG	0.0576	0.009052	0.37616	1.979e-10	35416	TRUE	reported	textfile	0.00114198428202503	40.4884685583313
10453_7_CEACAM20_CEA20	CEACAM20	rs28853072	chr1	196697958	T	A	-0.1323	0.007945	0.39738	2.966e-62	35327	TRUE	reported	textfile	0.00778806510940819	277.27281875538
10453_7_CEACAM20_CEA20	CEACAM20	rs1355538	chr3	165787389	G	A	-0.0541	0.00795	0.39847	1.009e-11	35326	TRUE	reported	textfile	0.00130917248587144	46.3058312110798
10453_7_CEACAM20_CEA20	CEACAM20	rs550671	chr6	31976816	T	C	0.0984	0.011179	0.14045	1.344e-18	35428	TRUE	reported	textfile	0.0021821716431602	77.4746756709055
10453_7_CEACAM20_CEA20	CEACAM20	rs28645249	chr6	32557458	C	T	0.0473	0.008539	0.26162	3.032e-08	35426	TRUE	reported	textfile	0.000865386549446091	30.6820049219478
10455_196_IL31_IL_31	IL31	rs2289567	chr17	27604611	T	G	-0.0734	0.009798	0.19919	6.8e-14	35347	TRUE	reported	textfile	0.0015851695202757	56.1167712895691
10455_196_IL31_IL_31	IL31	rs241771	chr17	28265920	C	T	-0.2443	0.007824	0.45473	1e-200	35347	TRUE	reported	textfile	0.0268423113015251	974.910339783961
10455_196_IL31_IL_31	IL31	rs77263366	chr17	28669043	C	T	0.1979	0.027447	0.02065	5.583e-13	35347	TRUE	reported	textfile	0.00146862521114477	51.9849044291555
10455_196_IL31_IL_31	IL31	rs78814626	chr17	29215194	A	G	0.145	0.02175	0.03463	2.618e-11	35349	TRUE	reported	textfile	0.00125572532264292	44.4419298361418
10455_196_IL31_IL_31	IL31	rs223032	chr17	33072123	T	C	-0.044	0.007839	0.49932	1.989e-08	35360	TRUE	reported	textfile	0.000890194668543336	31.5035473802734
10464_6_ANTXR1_ANTR1	ANTXR1	rs7424376	chr2	69298791	G	A	0.0474	0.008552	0.40051	2.98e-08	35350	TRUE	reported	textfile	0.000868269673148026	30.7182681470801
10464_6_ANTXR1_ANTR1	ANTXR1	rs10922098	chr1	196695521	T	C	-0.0547	0.008562	0.40011	1.67e-10	35326	TRUE	reported	textfile	0.00115405963162869	40.8131031824761
10464_6_ANTXR1_ANTR1	ANTXR1	rs13329672	chr15	58407738	T	C	0.0633	0.009478	0.26556	2.409e-11	35352	TRUE	reported	textfile	0.00126012147781764	44.6014975458538
10464_6_ANTXR1_ANTR1	ANTXR1	rs3764261	chr16	56959412	A	C	0.1395	0.008936	0.32148	6.2e-55	35357	TRUE	reported	textfile	0.00684547380108809	243.689899057054
10464_6_ANTXR1_ANTR1	ANTXR1	rs2686395	chr3	165767231	C	T	-0.098	0.009037	0.3101	2.125e-27	35327	TRUE	reported	textfile	0.00331782533881563	117.592330908802
10464_6_ANTXR1_ANTR1	ANTXR1	rs13234157	chr7	73557398	A	C	0.0796	0.012926	0.119	7.35e-10	35342	TRUE	reported	textfile	0.00107186713275373	37.9204301342375
10464_6_ANTXR1_ANTR1	ANTXR1	rs17410962	chr8	19990569	A	G	0.0927	0.014092	0.09642	4.762e-11	35356	TRUE	reported	textfile	0.00122241834768494	43.270272639237
10499_1_TMEM106A_T106A	TMEM106A	rs79391435	chr17	43321215	C	T	0.0587	0.008722	0.30087	1.691e-11	35362	TRUE	reported	textfile	0.00127923783708661	45.2917888894392
10499_1_TMEM106A_T106A	TMEM106A	rs10922098	chr1	196695521	T	C	-0.0485	0.008135	0.40011	2.489e-09	35326	TRUE	reported	textfile	0.00100516449807835	35.5421564439621
10499_1_TMEM106A_T106A	TMEM106A	rs10822155	chr10	63311455	A	C	0.0635	0.008018	0.43479	2.372e-15	35339	TRUE	reported	textfile	0.00177170319132249	62.7177929857482
10499_1_TMEM106A_T106A	TMEM106A	rs7157038	chr14	92735683	C	T	0.061	0.008756	0.29162	3.242e-12	35349	TRUE	reported	textfile	0.00137111901507692	48.5314862695781
10499_1_TMEM106A_T106A	TMEM106A	rs72701845	chr14	92750678	A	G	-0.2481	0.025728	0.02439	5.259e-22	35351	TRUE	reported	textfile	0.00262360744930416	92.9858581154845
10499_1_TMEM106A_T106A	TMEM106A	rs2071040	chr3	52830844	G	A	-0.1001	0.00952	0.22348	7.392e-26	35335	TRUE	reported	textfile	0.00311912247365799	110.552782028709
10499_1_TMEM106A_T106A	TMEM106A	rs62258069	chr3	58329536	T	A	-0.0518	0.008385	0.3398	6.512e-10	35345	TRUE	reported	textfile	0.00107859082278836	38.1617964132016
10499_1_TMEM106A_T106A	TMEM106A	rs1293303	chr8	11862718	C	G	-0.0556	0.008059	0.45245	5.233e-12	35364	TRUE	reported	textfile	0.00134413146651317	47.5951510590306
10506_53_PGRMC2_PGRC2	PGRMC2	rs10922098	chr1	196695521	T	C	-0.0453	0.008026	0.40011	1.658e-08	35326	TRUE	reported	textfile	0.000900973804709966	31.8546989268649
10506_53_PGRMC2_PGRC2	PGRMC2	rs7311982	chr12	9162261	C	T	0.0922	0.008582	0.30107	6.357e-27	35375	TRUE	reported	textfile	0.00325217322986849	115.414471514738
10506_53_PGRMC2_PGRC2	PGRMC2	rs11050145	chr12	9303031	A	G	0.0527	0.007989	0.45387	4.215e-11	35373	TRUE	reported	textfile	0.00122865673919798	43.5122791772208
10506_53_PGRMC2_PGRC2	PGRMC2	rs1355538	chr3	165787389	G	A	-0.052	0.008013	0.39847	8.603e-11	35326	TRUE	reported	textfile	0.00119070591778352	42.1106372247302
10507_166_ACRV1_sperm_protein_10	ACRV1	rs10922098	chr1	196695521	T	C	-0.0898	0.008057	0.40011	7.565e-29	35326	TRUE	reported	textfile	0.00350418447192539	124.217091890844
10507_166_ACRV1_sperm_protein_10	ACRV1	rs13379369	chr14	105863077	G	A	-0.1442	0.011189	0.15348	5.255e-38	34955	TRUE	reported	textfile	0.00472911598859756	166.082213199313
10507_166_ACRV1_sperm_protein_10	ACRV1	rs11846842	chr14	105875609	T	A	-0.0564	0.008504	0.34754	3.312e-11	34955	TRUE	reported	textfile	0.00125677127657848	43.9832032567528
10507_166_ACRV1_sperm_protein_10	ACRV1	rs139354903	chr14	106031638	A	G	0.1447	0.025455	0.02652	1.311e-08	34955	TRUE	reported	textfile	0.000923592200350726	32.3121614391406
10507_166_ACRV1_sperm_protein_10	ACRV1	rs1355538	chr3	165787389	G	A	-0.0506	0.008054	0.39847	3.325e-10	35326	TRUE	reported	textfile	0.00111608773891295	39.4687338592917
10507_166_ACRV1_sperm_protein_10	ACRV1	rs451652	chr6	32041507	A	G	0.0667	0.011894	0.13221	2.047e-08	35425	TRUE	reported	textfile	0.000886952926268443	31.4464250058867
10507_166_ACRV1_sperm_protein_10	ACRV1	rs4713498	chr6	32043539	T	G	0.1024	0.016253	0.06413	2.971e-10	35429	TRUE	reported	textfile	0.00111914829167343	39.6924883095985
10511_10_COL6A3_Collagen_alpha_3_VI_	COL6A3	rs139126374	chr2	237000173	A	G	-0.1696	0.026132	0.02237	8.58e-11	35367	TRUE	reported	textfile	0.0011895733926571	42.1193671097476
10511_10_COL6A3_Collagen_alpha_3_VI_	COL6A3	rs2646260	chr2	237369152	G	A	-0.1301	0.008372	0.31548	1.872e-54	35343	TRUE	reported	textfile	0.00678633709330713	241.474667709136
10511_10_COL6A3_Collagen_alpha_3_VI_	COL6A3	rs10922098	chr1	196695521	T	C	-0.0715	0.007922	0.40011	1.797e-19	35326	TRUE	reported	textfile	0.00230063455689307	81.4550133061352
10512_13_CSF2RB_IL3RB	CSF2RB	rs78469	chr22	36263142	T	G	0.0501	0.008624	0.43385	6.259e-09	35356	TRUE	reported	textfile	0.000953631254819237	33.746861444705
10512_13_CSF2RB_IL3RB	CSF2RB	rs77818863	chr22	36916259	G	A	0.2203	0.024858	0.03052	7.834e-19	35355	TRUE	reported	textfile	0.00221657316634305	78.5365932549108
10512_13_CSF2RB_IL3RB	CSF2RB	rs2284031	chr22	36925038	C	T	-0.3277	0.007129	0.40547	1e-200	35356	TRUE	reported	textfile	0.0563928141563552	2112.86177298584
10512_13_CSF2RB_IL3RB	CSF2RB	rs2858236	chr22	36971924	C	A	-0.0958	0.008724	0.38867	4.705e-28	35360	TRUE	reported	textfile	0.00339866931676759	120.579961116332
10512_13_CSF2RB_IL3RB	CSF2RB	rs3218340	chr22	37124855	G	C	-0.0646	0.008605	0.45219	6.032e-14	35359	TRUE	reported	textfile	0.00159137172768956	56.355813223775
10512_13_CSF2RB_IL3RB	CSF2RB	rs145143750	chr22	37508521	A	C	-0.1731	0.031375	0.018	3.446e-08	35356	TRUE	reported	textfile	0.000860180927683831	30.4370178595926
10512_13_CSF2RB_IL3RB	CSF2RB	rs10922098	chr1	196695521	T	C	-0.0613	0.008461	0.40011	4.334e-13	35326	TRUE	reported	textfile	0.00148367324366291	52.4871474354346
10512_13_CSF2RB_IL3RB	CSF2RB	rs113908050	chr22	38291687	C	T	0.1512	0.023045	0.03576	5.342e-11	35348	TRUE	reported	textfile	0.00121634489762697	43.0452846638905
10513_13_KCNIP3_CSEN	KCNIP3	rs7546015	chr1	196694942	CATTCTGTAGGTTGCCT	CATTCTGTAGATTGCCT	-0.0729	0.007889	0.39734	2.437e-20	35326	TRUE	reported	textfile	0.00241139391210088	85.3859777780442
10513_13_KCNIP3_CSEN	KCNIP3	rs11628176	chr14	106627121	A	T	0.055	0.009312	0.31155	3.501e-09	34956	TRUE	reported	textfile	0.000996975570669118	34.883061657471
10513_13_KCNIP3_CSEN	KCNIP3	rs429608	chr6	31962685	A	G	0.0697	0.010716	0.15393	7.813e-11	35429	TRUE	reported	textfile	0.00119267734440755	42.3034346283982
10513_13_KCNIP3_CSEN	KCNIP3	rs28455809	chr6	32557482	C	T	0.0667	0.008419	0.26647	2.334e-15	35427	TRUE	reported	textfile	0.00176859137192232	62.7633520732978
10514_5_PTGDS_PGD2_synthase	PTGDS	rs7040970	chr9	136964561	C	T	0.141	0.008163	0.4943	7.433e-67	35250	TRUE	reported	textfile	0.00839303586955847	298.341721096748
10514_5_PTGDS_PGD2_synthase	PTGDS	rs72704449	chr1	179504138	C	T	0.1066	0.019492	0.04582	4.526e-08	35346	TRUE	reported	textfile	0.000845461812130376	29.9072877576395
10514_5_PTGDS_PGD2_synthase	PTGDS	rs10892301	chr11	118864767	A	G	-0.0504	0.008263	0.43417	1.065e-09	35369	TRUE	reported	textfile	0.00105076646604869	37.201547743598
10514_5_PTGDS_PGD2_synthase	PTGDS	rs77924615	chr16	20381010	A	G	-0.0805	0.01035	0.19701	7.382e-15	35343	TRUE	reported	textfile	0.00170869653305473	60.4904039181454
10514_5_PTGDS_PGD2_synthase	PTGDS	rs28611065	chr17	2230277	C	T	0.0649	0.011119	0.16415	5.325e-09	35353	TRUE	reported	textfile	0.000962749588486392	34.0669586530066
10521_10_MXRA8_MXRA8	MXRA8	rs181929025	chr1	1355705	T	C	-0.3449	0.035471	0.01519	2.394e-22	35295	TRUE	reported	textfile	0.00267155760240115	94.5398511195322
10521_10_MXRA8_MXRA8	MXRA8	rs2313135	chr1	1379087	TTTTGTTGTTG	TTTTTTTGTTG	-0.1317	0.020124	0.04868	5.977e-11	35240	TRUE	reported	textfile	0.00121389053932453	42.8270621903377
10521_10_MXRA8_MXRA8	MXRA8	rs78705678	chr10	17794281	G	A	0.0764	0.008843	0.36741	5.625e-18	35341	TRUE	reported	textfile	0.00210762013710062	74.6384976255976
10521_10_MXRA8_MXRA8	MXRA8	rs2477642	chr10	17821038	C	T	0.0783	0.008584	0.43852	7.387e-20	35339	TRUE	reported	textfile	0.00234892162702935	83.1992721039343
10521_10_MXRA8_MXRA8	MXRA8	rs174536	chr11	61784455	C	A	-0.0486	0.008676	0.39086	2.12e-08	35355	TRUE	reported	textfile	0.00088674210854443	31.3768169081558
10521_10_MXRA8_MXRA8	MXRA8	rs5104	chr11	116821618	T	C	-0.1004	0.012184	0.14054	1.714e-16	35365	TRUE	reported	textfile	0.00191637683351214	67.8989539458512
10521_10_MXRA8_MXRA8	MXRA8	rs13329672	chr15	58407738	T	C	0.0868	0.0096	0.26556	1.545e-19	35352	TRUE	reported	textfile	0.00230717132975215	81.7471110977534
10521_10_MXRA8_MXRA8	MXRA8	rs1800588	chr15	58431476	T	C	0.0966	0.010761	0.19095	2.779e-19	35353	TRUE	reported	textfile	0.00227422750419038	80.5794725533881
10521_10_MXRA8_MXRA8	MXRA8	rs3764261	chr16	56959412	A	C	0.0908	0.00907	0.32148	1.367e-23	35357	TRUE	reported	textfile	0.00282652241060929	100.214959656439
10521_10_MXRA8_MXRA8	MXRA8	rs1065853	chr19	44909969	GGGGGGGTGGT	GGGGGGGGGGT	0.1358	0.017922	0.05944	3.534e-14	35354	TRUE	reported	textfile	0.00162137439731143	57.4119139010536
10521_10_MXRA8_MXRA8	MXRA8	rs1260326	chr2	27508073	C	T	0.0577	0.008998	0.34132	1.431e-10	35361	TRUE	reported	textfile	0.00116152983944748	41.1182937181243
10521_10_MXRA8_MXRA8	MXRA8	rs2542941	chr2	171553211	T	C	-0.0679	0.009214	0.30705	1.716e-13	35349	TRUE	reported	textfile	0.00153390803038463	54.3023419483888
10521_10_MXRA8_MXRA8	MXRA8	rs6805055	chr3	99711516	A	T	-0.0603	0.011013	0.18109	4.362e-08	35320	TRUE	reported	textfile	0.000848074842604314	29.9777306503021
10521_10_MXRA8_MXRA8	MXRA8	rs199980439	chr7	73592752	CGTCTCAA	CGTCTCA	0.0722	0.013048	0.11977	3.144e-08	35342	TRUE	reported	textfile	0.000865604063784169	30.6169497702744
10521_10_MXRA8_MXRA8	MXRA8	rs12353096	chr9	92268862	C	T	-0.0526	0.008601	0.41825	9.622e-10	35347	TRUE	reported	textfile	0.00105696779535898	37.3980552669893
10527_22_DHX9_DHX9	DHX9	rs10922098	chr1	196695521	T	C	-0.1735	0.008125	0.40011	3.666e-101	35326	TRUE	reported	textfile	0.0127434719822729	455.960929633604
10527_22_DHX9_DHX9	DHX9	rs11569415	chr19	6716268	A	G	-0.0586	0.009267	0.24276	2.559e-10	35360	TRUE	reported	textfile	0.00112957170644661	39.984561826273
10527_22_DHX9_DHX9	DHX9	rs1707652	chr3	165761011	T	C	0.1031	0.008603	0.3102	4.322e-33	35327	TRUE	reported	textfile	0.00404900855811716	143.612716433382
10527_22_DHX9_DHX9	DHX9	rs550671	chr6	31976816	T	C	0.1483	0.011456	0.14045	2.51e-38	35428	TRUE	reported	textfile	0.00470782429835803	167.568265545802
10527_22_DHX9_DHX9	DHX9	rs9469195	chr6	32617235	G	C	0.0665	0.008212	0.37544	5.605e-16	35427	TRUE	reported	textfile	0.00184759971826466	65.5723715146622
10527_22_DHX9_DHX9	DHX9	rs9272526	chr6	32638792	A	G	0.0637	0.010533	0.14653	1.468e-09	35426	TRUE	reported	textfile	0.00103134611968855	36.5721234614679
10530_8_PSMB6_PSB6	PSMB6	rs10922098	chr1	196695521	T	C	-0.105	0.00806	0.40011	8.558e-39	35326	TRUE	reported	textfile	0.00478115300221211	169.700814207466
10530_8_PSMB6_PSB6	PSMB6	rs5754116	chr22	32497933	T	C	-0.0541	0.008587	0.30857	2.967e-10	35359	TRUE	reported	textfile	0.00112130660366313	39.6905428535218
10530_8_PSMB6_PSB6	PSMB6	rs1355538	chr3	165787389	G	A	-0.0449	0.008068	0.39847	2.622e-08	35326	TRUE	reported	textfile	0.000875963168107733	30.969651224039
10530_8_PSMB6_PSB6	PSMB6	rs9501600	chr6	32009122	T	C	0.0776	0.011459	0.15016	1.271e-11	35428	TRUE	reported	textfile	0.00129277088069035	45.8569837926597
10535_25_COX6A2_CX6A2	COX6A2	rs10922098	chr1	196695521	T	C	-0.0885	0.007979	0.40011	1.372e-28	35326	TRUE	reported	textfile	0.00347044630681781	123.016969128219
10535_25_COX6A2_CX6A2	COX6A2	rs3794468	chr14	105909014	T	C	0.0598	0.009692	0.20698	6.833e-10	34955	TRUE	reported	textfile	0.00108791137950562	38.0671801663485
10535_25_COX6A2_CX6A2	COX6A2	rs11845744	chr14	105921449	A	C	-0.102	0.012889	0.11007	2.504e-15	34955	TRUE	reported	textfile	0.0017884433296616	62.6234582077739
10535_25_COX6A2_CX6A2	COX6A2	rs62402680	chr6	32007336	C	G	0.0631	0.010301	0.16141	9.034e-10	35428	TRUE	reported	textfile	0.00105801925847511	37.5210882847435
10535_25_COX6A2_CX6A2	COX6A2	rs77311729	chr6	32505240	C	T	0.0595	0.007514	0.37947	2.397e-15	35412	TRUE	reported	textfile	0.00176755434783186	62.6999249817363
10535_25_COX6A2_CX6A2	COX6A2	rs9271732	chr6	32625850	A	G	0.0883	0.008143	0.35454	2.136e-27	35427	TRUE	reported	textfile	0.00330810349054224	117.578528091652
10539_30_CD99L2_C99L2	CD99L2	rs10922098	chr1	196695521	T	C	-0.1412	0.008081	0.40011	2.296e-68	35326	TRUE	reported	textfile	0.00856855139635309	305.291414702521
10539_30_CD99L2_C99L2	CD99L2	rs704	chr17	28367840	A	G	0.0642	0.007937	0.49189	6.019e-16	35348	TRUE	reported	textfile	0.00184752081053509	65.4233415541894
10539_30_CD99L2_C99L2	CD99L2	rs1355538	chr3	165787389	G	A	-0.0605	0.008091	0.39847	7.572e-14	35326	TRUE	reported	textfile	0.00158024726324288	55.9090043779503
10539_30_CD99L2_C99L2	CD99L2	rs28573154	chr6	32008772	A	G	0.1129	0.011053	0.145	1.71e-24	35428	TRUE	reported	textfile	0.00293632283876294	104.328515087602
10539_30_CD99L2_C99L2	CD99L2	rs7774739	chr6	32041524	G	A	0.0903	0.011062	0.17585	3.272e-16	35425	TRUE	reported	textfile	0.00187750963742028	66.6321263457146
10539_30_CD99L2_C99L2	CD99L2	rs9271766	chr6	32626382	GGCATCTACAG	GGCATCTACAA	0.0578	0.010428	0.17434	2.973e-08	35425	TRUE	reported	textfile	0.000866497461484932	30.7205588644522
10546_2_TSPEAR_TSEAR	TSPEAR	rs1451915	chr1	196058002	A	C	0.0661	0.011467	0.13641	8.205e-09	35323	TRUE	reported	textfile	0.000939804172730392	33.2260491646585
10546_2_TSPEAR_TSEAR	TSPEAR	rs10922098	chr1	196695521	T	C	-0.1931	0.008034	0.40011	1.202e-127	35326	TRUE	reported	textfile	0.016090209917611	577.665331576889
10546_2_TSPEAR_TSEAR	TSPEAR	rs2686395	chr3	165767231	C	T	-0.0876	0.008523	0.3101	8.849e-25	35327	TRUE	reported	textfile	0.00298139651214406	105.632764948475
10546_2_TSPEAR_TSEAR	TSPEAR	rs389512	chr6	31979817	C	G	0.1335	0.011318	0.14145	4.111e-32	35428	TRUE	reported	textfile	0.00391177908782449	139.123
10546_2_TSPEAR_TSEAR	TSPEAR	rs28645249	chr6	32557458	C	T	0.0742	0.008678	0.26162	1.224e-17	35426	TRUE	reported	textfile	0.00205944913952277	73.1044812795208
10550_37_BMPR1B_BMP_RIB	BMPR1B	rs10922098	chr1	196695521	T	C	-0.1715	0.008179	0.40011	1.257e-97	35326	TRUE	reported	textfile	0.0122931011467442	439.646119118692
10550_37_BMPR1B_BMP_RIB	BMPR1B	rs1707652	chr3	165761011	T	C	0.085	0.00867	0.3102	1.083e-22	35327	TRUE	reported	textfile	0.00271339415033682	96.1114365704188
10550_37_BMPR1B_BMP_RIB	BMPR1B	rs555007	chr6	31882555	C	T	0.1058	0.01497	0.07832	1.579e-12	35429	TRUE	reported	textfile	0.00140785195170164	49.9462880720764
10550_37_BMPR1B_BMP_RIB	BMPR1B	rs550671	chr6	31976816	T	C	0.1333	0.011538	0.14045	7.131e-31	35428	TRUE	reported	textfile	0.00375335347276124	133.467249891921
10551_7_LAT_LAT	LAT	rs761972	chr14	105733519	G	C	0.0876	0.014483	0.0781	1.461e-09	35087	TRUE	reported	textfile	0.00104157926631542	36.581911519237
10551_7_LAT_LAT	LAT	rs2093214	chr14	105877986	G	A	0.0449	0.007932	0.48262	1.511e-08	34953	TRUE	reported	textfile	0.000915893262572347	32.0407313101009
10551_7_LAT_LAT	LAT	rs113556713	chr14	105924710	G	T	0.1987	0.012788	0.10861	1.926e-54	34955	TRUE	reported	textfile	0.00685949066327185	241.415766348576
10551_7_LAT_LAT	LAT	rs12586321	chr14	105952978	G	A	0.0632	0.007934	0.49135	1.638e-15	34955	TRUE	reported	textfile	0.00181197754831972	63.4490194451168
10551_7_LAT_LAT	LAT	rs79327907	chr6	32487800	T	A	0.0478	0.008355	0.41743	1.057e-08	35415	TRUE	reported	textfile	0.000923367192960818	32.7294236803925
10551_7_LAT_LAT	LAT	rs9273429	chr6	32659679	A	G	0.0677	0.007804	0.4381	4.123e-18	35427	TRUE	reported	textfile	0.0021197608216288	75.252043439631
10552_88_KLRC4_NKG2F	KLRC4	rs572515	chr1	196677131	G	A	-0.064	0.008226	0.3973	7.254e-15	35326	TRUE	reported	textfile	0.00171058452761969	60.5282265013755
10552_88_KLRC4_NKG2F	KLRC4	rs1707652	chr3	165761011	T	C	0.0618	0.008678	0.3102	1.067e-12	35327	TRUE	reported	textfile	0.00143353360398879	50.7122723073913
10552_88_KLRC4_NKG2F	KLRC4	rs6993770	chr8	105569300	T	A	-0.0798	0.009665	0.22448	1.504e-16	35353	TRUE	reported	textfile	0.00192459408529653	68.1675203157265
10557_6_TEX29_TEX29	TEX29	rs41452950	chr1	56954954	G	A	0.2613	0.018314	0.05176	3.457e-46	35358	TRUE	reported	textfile	0.0057244198807265	203.557839848271
10557_6_TEX29_TEX29	TEX29	rs617283	chr1	56956102	T	A	0.2612	0.01831	0.05175	3.611e-46	35357	TRUE	reported	textfile	0.00572271038706239	203.490945481973
10557_6_TEX29_TEX29	TEX29	rs12529130	chr6	31788532	A	C	0.0696	0.01248	0.11295	2.451e-08	35427	TRUE	reported	textfile	0.000877149909028811	31.1003151659642
10557_6_TEX29_TEX29	TEX29	rs6458	chr6	32039847	G	A	0.0939	0.01205	0.12614	6.573e-15	35428	TRUE	reported	textfile	0.00171106580350068	60.7201132642062
10557_6_TEX29_TEX29	TEX29	rs9801685	chr7	93168318	A	G	0.0772	0.014072	0.09063	4.111e-08	35347	TRUE	reported	textfile	0.000850747645079584	30.0952790030778
10557_6_TEX29_TEX29	TEX29	rs76342676	chr7	94660581	T	C	0.2071	0.028635	0.02104	4.749e-13	35340	TRUE	reported	textfile	0.00147794047030345	52.3047636665958
10557_6_TEX29_TEX29	TEX29	rs854547	chr7	95294544	A	G	-0.261	0.008132	0.40137	1e-200	35337	TRUE	reported	textfile	0.0283254885313995	1030.05803429407
10557_6_TEX29_TEX29	TEX29	rs374185817	chr7	95313618	ATGTGTGTGTGTGTG	ATGTGTGTGTG	-0.1593	0.012832	0.11327	2.197e-35	35337	TRUE	reported	textfile	0.00434233390077633	154.105546121151
10557_6_TEX29_TEX29	TEX29	rs2922965	chr7	96822559	G	T	-0.1423	0.021736	0.03498	5.883e-11	35337	TRUE	reported	textfile	0.00121141916838138	42.8574146083198
10557_6_TEX29_TEX29	TEX29	rs57971788	chr7	98327356	GTAAATAAATAAATAAA	GTAAATAAA	0.1538	0.026747	0.02179	8.915e-09	35356	TRUE	reported	textfile	0.000934315239588128	33.0626719386524
10557_6_TEX29_TEX29	TEX29	rs72760268	chr9	121196169	T	C	0.249	0.041206	0.01017	1.515e-09	35361	TRUE	reported	textfile	0.00103158494798608	36.5134789311036
10558_26_PCDH9_PCDH9	PCDH9	rs192652452	chr13	66130832	G	A	0.3516	0.035408	0.01404	3.087e-23	35337	TRUE	reported	textfile	0.00278262766631218	98.598511535196
10558_26_PCDH9_PCDH9	PCDH9	rs4396423	chr13	66715735	T	C	0.0977	0.008847	0.35099	2.371e-28	35341	TRUE	reported	textfile	0.00343892069493197	121.947385827014
10558_26_PCDH9_PCDH9	PCDH9	rs9571710	chr13	67065009	T	G	0.196	0.009574	0.26606	3.893e-93	35344	TRUE	reported	textfile	0.0117189863898103	419.083652609803
10558_26_PCDH9_PCDH9	PCDH9	rs5804316	chr13	67220270	AT	A	-0.2933	0.013358	0.1144	7.505e-107	35347	TRUE	reported	textfile	0.0134556689355026	482.077290953738
10558_26_PCDH9_PCDH9	PCDH9	rs7087507	chr10	61985930	G	A	0.0613	0.009207	0.28935	2.777e-11	35339	TRUE	reported	textfile	0.00125281220664513	44.3261572971545
10558_26_PCDH9_PCDH9	PCDH9	rs7310615	chr12	111427245	G	C	-0.0537	0.008683	0.37607	6.222e-10	35358	TRUE	reported	textfile	0.00108056709842344	38.2458575471755
10558_26_PCDH9_PCDH9	PCDH9	rs9738226	chr12	120985856	G	A	0.0765	0.008783	0.35359	3.048e-18	35353	TRUE	reported	textfile	0.00214131162447175	75.8599470230932
10558_26_PCDH9_PCDH9	PCDH9	rs7327146	chr13	62379845	AGAACT	AAAACT	0.084	0.012825	0.12633	5.766e-11	35336	TRUE	reported	textfile	0.00121254960694717	42.8962416328028
10558_26_PCDH9_PCDH9	PCDH9	rs147278277	chr13	68631674	T	A	0.1451	0.024699	0.02988	4.238e-09	35346	TRUE	reported	textfile	0.000975465615471041	34.5105205393666
10558_26_PCDH9_PCDH9	PCDH9	rs950941	chr13	70958033	T	A	-0.0562	0.009098	0.32442	6.537e-10	35347	TRUE	reported	textfile	0.0010783497257894	38.1554159403429
10558_26_PCDH9_PCDH9	PCDH9	rs2786946	chr13	100693788	C	G	0.1266	0.009058	0.33297	2.172e-44	35348	TRUE	reported	textfile	0.00549597158888558	195.334162789781
10558_26_PCDH9_PCDH9	PCDH9	rs55823018	chr16	88468834	T	C	0.0559	0.009272	0.29597	1.651e-09	35308	TRUE	reported	textfile	0.00102838752352979	36.3456272953883
10558_26_PCDH9_PCDH9	PCDH9	rs55714927	chr17	7176997	T	C	0.0778	0.010351	0.21166	5.642e-14	35358	TRUE	reported	textfile	0.00159519414950278	56.4897965427718
10558_26_PCDH9_PCDH9	PCDH9	rs736289	chr19	33266156	C	T	0.0538	0.008807	0.3465	1.005e-09	35351	TRUE	reported	textfile	0.00105450501086313	37.315
10558_26_PCDH9_PCDH9	PCDH9	rs142546236	chr22	38864217	CTATTTCTT	CTATTTCT	0.0861	0.012549	0.12727	6.834e-12	35352	TRUE	reported	textfile	0.00132983008401159	47.0720913530082
10558_26_PCDH9_PCDH9	PCDH9	rs11720167	chr3	165768357	G	T	0.0587	0.01069	0.19032	3.991e-08	35327	TRUE	reported	textfile	0.000852792775501326	30.1506170229584
10558_26_PCDH9_PCDH9	PCDH9	rs3887925	chr3	186947857	T	C	0.0585	0.008451	0.49542	4.451e-12	35356	TRUE	reported	textfile	0.00135345620297524	47.9149413746053
10558_26_PCDH9_PCDH9	PCDH9	rs7660227	chr4	108603549	AG	AT	0.0479	0.008596	0.48651	2.511e-08	35344	TRUE	reported	textfile	0.000877770813673317	31.0494303806117
10558_26_PCDH9_PCDH9	PCDH9	rs700589	chr5	88812636	A	T	0.0538	0.008973	0.32648	2.026e-09	35332	TRUE	reported	textfile	0.00101643436006114	35.9471638734678
10558_26_PCDH9_PCDH9	PCDH9	rs77341267	chr5	158968629	C	T	-0.0974	0.017835	0.0583	4.73e-08	35357	TRUE	reported	textfile	0.000842810806463495	29.8227109655967
10558_26_PCDH9_PCDH9	PCDH9	rs7840212	chr8	129587001	T	C	-0.0674	0.008949	0.32442	5.011e-14	35360	TRUE	reported	textfile	0.00160163069561416	56.7213047182577
10558_26_PCDH9_PCDH9	PCDH9	rs10984499	chr9	97953107	A	G	-0.0636	0.008754	0.35268	3.725e-13	35333	TRUE	reported	textfile	0.00149166852601204	52.7808722584546
10560_1_ITM2C_ITM2C	ITM2C	rs10922098	chr1	196695521	T	C	-0.0786	0.007979	0.40011	6.793e-23	35326	TRUE	reported	textfile	0.00273944344880458	97.0339193201664
10560_1_ITM2C_ITM2C	ITM2C	rs893522	chr3	165842830	C	A	0.0966	0.016868	0.05998	1.023e-08	35327	TRUE	reported	textfile	0.000927507246981205	32.7946107387332
10560_1_ITM2C_ITM2C	ITM2C	rs28573154	chr6	32008772	A	G	0.0715	0.010892	0.145	5.218e-11	35428	TRUE	reported	textfile	0.00121484888481277	43.0895839263571
10560_1_ITM2C_ITM2C	ITM2C	rs148919153	chr9	122605589	G	A	0.2283	0.034183	0.01389	2.41e-11	35352	TRUE	reported	textfile	0.00126017208061387	44.6032908715602
10561_5_PGLYRP3_PGRP_I_alpha	PGLYRP3	rs141738509	chr1	153340595	C	A	-0.1795	0.027834	0.02076	1.126e-10	35351	TRUE	reported	textfile	0.00117507430058112	41.5865687594405
10561_5_PGLYRP3_PGRP_I_alpha	PGLYRP3	rs10922098	chr1	196695521	T	C	-0.1593	0.008121	0.40011	1.126e-85	35326	TRUE	reported	textfile	0.0107748986535457	384.758251200651
10561_5_PGLYRP3_PGRP_I_alpha	PGLYRP3	rs1047286	chr19	6713251	A	G	-0.0535	0.009317	0.24066	9.355e-09	35360	TRUE	reported	textfile	0.000931618986999099	32.9709004592004
10561_5_PGLYRP3_PGRP_I_alpha	PGLYRP3	rs12478841	chr2	27588855	G	A	0.0562	0.009611	0.21569	4.985e-09	35361	TRUE	reported	textfile	0.000966031289995524	34.1909298910605
10561_5_PGLYRP3_PGRP_I_alpha	PGLYRP3	rs9864801	chr3	165730789	TAGAGAG	TATAGAG	-0.0747	0.008072	0.41936	2.151e-20	35327	TRUE	reported	textfile	0.00241835797503373	85.6355929873142
10561_5_PGLYRP3_PGRP_I_alpha	PGLYRP3	rs138073993	chr3	166034304	AATTTTTTCTTTTTTTTTG	AATTTTTTTTTTTTTTTG	0.0662	0.012107	0.12422	4.551e-08	35327	TRUE	reported	textfile	0.000845607327756915	29.8963594336233
10561_5_PGLYRP3_PGRP_I_alpha	PGLYRP3	rs2075798	chr6	31878964	A	C	0.1073	0.014862	0.0783	5.203e-13	35429	TRUE	reported	textfile	0.00146908711651194	52.1219209191788
10561_5_PGLYRP3_PGRP_I_alpha	PGLYRP3	rs550671	chr6	31976816	T	C	0.1251	0.011454	0.14045	9.083e-28	35428	TRUE	reported	textfile	0.00335578228621961	119.282228460946
10565_19_SLITRK3_SLIK3	SLITRK3	rs80336735	chr3	164927647	C	A	-0.1232	0.013889	0.09881	7.278e-19	35330	TRUE	reported	textfile	0.00222213115961064	78.6782830711216
10565_19_SLITRK3_SLIK3	SLITRK3	rs62282368	chr3	165192568	AGAAAAGAAAAAGAAAAAA	TGAAAAGAAAAAGAAAAAA	-0.4935	0.009356	0.11041	1e-200	35328	TRUE	reported	textfile	0.0730049411577933	2782.07799139866
10565_19_SLITRK3_SLIK3	SLITRK3	rs79598313	chr1	26958422	T	C	0.2346	0.034729	0.0134	1.426e-11	35358	TRUE	reported	textfile	0.00128891310286691	45.6296242855832
10565_19_SLITRK3_SLIK3	SLITRK3	rs7540799	chr1	151825217	T	C	0.0631	0.011187	0.15738	1.694e-08	35349	TRUE	reported	textfile	0.000899215139177791	31.8131644035742
10565_19_SLITRK3_SLIK3	SLITRK3	rs10761727	chr10	63235733	T	C	-0.0569	0.008181	0.47803	3.523e-12	35339	TRUE	reported	textfile	0.00136698393839523	48.3712
10565_19_SLITRK3_SLIK3	SLITRK3	rs1519125	chr11	16223042	C	G	0.0459	0.008282	0.40827	2.985e-08	35357	TRUE	reported	textfile	0.00086796536176669	30.7135736833546
10565_19_SLITRK3_SLIK3	SLITRK3	rs2259820	chr12	120997539	T	C	-0.0645	0.009002	0.2883	7.765e-13	35353	TRUE	reported	textfile	0.00145005651947629	51.3353872329433
10565_19_SLITRK3_SLIK3	SLITRK3	rs74397112	chr12	132517525	T	C	0.0621	0.011039	0.16588	1.849e-08	34856	TRUE	reported	textfile	0.000907093515327581	31.6445419420186
10565_19_SLITRK3_SLIK3	SLITRK3	rs57526361	chr16	30635175	A	G	-0.0501	0.00848	0.36365	3.466e-09	35358	TRUE	reported	textfile	0.000986205773515627	34.9027125850813
10565_19_SLITRK3_SLIK3	SLITRK3	rs56292801	chr16	88468933	A	G	0.0682	0.009478	0.25442	6.234e-13	35308	TRUE	reported	textfile	0.00146428571442117	51.7738831908905
10565_19_SLITRK3_SLIK3	SLITRK3	rs12601665	chr17	49244902	G	C	0.0685	0.0082	0.47345	6.635e-17	35353	TRUE	reported	textfile	0.00197002053007212	69.7796631275222
10565_19_SLITRK3_SLIK3	SLITRK3	rs28432811	chr17	49260994	GTGCGTGTGTGTGTGTGTGTGTGTGC	GTGCGTGTGTGTGTGTGTGTGTGTGT	0.086	0.013571	0.10137	2.341e-10	35357	TRUE	reported	textfile	0.0011345007983457	40.155832549598
10565_19_SLITRK3_SLIK3	SLITRK3	rs273492	chr19	18127072	A	G	-0.0547	0.009491	0.24761	8.246e-09	35342	TRUE	reported	textfile	0.000938969752561279	33.2143783521384
10565_19_SLITRK3_SLIK3	SLITRK3	rs41278228	chr20	63963478	A	G	0.0838	0.010276	0.20241	3.493e-16	34853	TRUE	reported	textfile	0.00190445973416409	66.4989708076191
10565_19_SLITRK3_SLIK3	SLITRK3	rs1154988	chr3	136206349	A	T	-0.0977	0.009922	0.22728	7.049e-23	35349	TRUE	reported	textfile	0.00273541953586604	96.954084430891
10565_19_SLITRK3_SLIK3	SLITRK3	rs2036291	chr3	152349004	G	A	0.0456	0.008326	0.44401	4.328e-08	35337	TRUE	reported	textfile	0.000848122733516416	29.9938552593138
10565_19_SLITRK3_SLIK3	SLITRK3	rs11924462	chr3	163413410	TTTG	CTTG	-0.0636	0.008463	0.38764	5.704e-14	35329	TRUE	reported	textfile	0.00159602799547435	56.473013506668
10565_19_SLITRK3_SLIK3	SLITRK3	rs114464925	chr3	166349458	T	G	0.1608	0.022172	0.03638	4.095e-13	35342	TRUE	reported	textfile	0.00148602246551963	52.5941900794775
10565_19_SLITRK3_SLIK3	SLITRK3	rs147150049	chr3	166665549	G	A	-0.3157	0.036974	0.01226	1.36e-17	35342	TRUE	reported	textfile	0.00205859166945851	72.9007023772752
10565_19_SLITRK3_SLIK3	SLITRK3	rs75357795	chr3	167761101	G	C	-0.1828	0.02952	0.02031	5.922e-10	35342	TRUE	reported	textfile	0.00108382109873751	38.3437954438913
10565_19_SLITRK3_SLIK3	SLITRK3	rs2111557	chr3	169607833	T	C	0.0525	0.008297	0.48945	2.491e-10	35345	TRUE	reported	textfile	0.00113150572512778	40.0361079285241
10565_19_SLITRK3_SLIK3	SLITRK3	rs9462852	chr6	42939589	T	C	-0.1313	0.017678	0.05885	1.109e-13	35355	TRUE	reported	textfile	0.00155788445306233	55.1618248183998
10565_19_SLITRK3_SLIK3	SLITRK3	rs2749005	chr6	52756635	G	T	-0.058	0.008699	0.33245	2.597e-11	35353	TRUE	reported	textfile	0.00125587174961528	44.4521484180577
10565_19_SLITRK3_SLIK3	SLITRK3	rs7740107	chr6	130053316	A	T	-0.0546	0.009309	0.26238	4.485e-09	35355	TRUE	reported	textfile	0.000972088946897143	34.3997001079062
10565_19_SLITRK3_SLIK3	SLITRK3	rs36170987	chr7	259884	T	G	-0.0686	0.008187	0.46293	5.327e-17	35310	TRUE	reported	textfile	0.00198444124505672	70.2059711051731
10565_19_SLITRK3_SLIK3	SLITRK3	rs186735625	chr7	28180337	T	C	0.1064	0.015477	0.07645	6.209e-12	35362	TRUE	reported	textfile	0.00133472814579792	47.2590652399342
10565_19_SLITRK3_SLIK3	SLITRK3	rs148190310	chr7	148867046	A	G	0.1273	0.022086	0.03692	8.221e-09	35362	TRUE	reported	textfile	0.000938594562635028	33.2198837370215
10565_19_SLITRK3_SLIK3	SLITRK3	rs2976842	chr8	8432389	A	T	-0.0443	0.0081	0.44317	4.52e-08	35375	TRUE	reported	textfile	0.000844838899572203	29.909755319338
10565_19_SLITRK3_SLIK3	SLITRK3	rs722740	chr8	115949755	T	C	-0.0486	0.008345	0.39677	5.747e-09	35337	TRUE	reported	textfile	0.000958900477768305	33.9152697503103
10569_28_SCGB1A1_Urinary_protein_1	SCGB1A1	rs187347153	chr1	16388188	C	A	-0.1415	0.025619	0.02573	3.329e-08	35374	TRUE	reported	textfile	0.000861648210668895	30.5045046596375
10569_28_SCGB1A1_Urinary_protein_1	SCGB1A1	rs57585017	chr1	16646562	A	G	-0.181	0.015637	0.07738	5.503e-31	35370	TRUE	reported	textfile	0.00377375062781166	133.975602719316
10569_28_SCGB1A1_Urinary_protein_1	SCGB1A1	rs12217103	chr1	16949400	T	A	-0.2814	0.009091	0.27414	1e-200	35371	TRUE	reported	textfile	0.0263736271180602	958.076777211316
10569_28_SCGB1A1_Urinary_protein_1	SCGB1A1	rs35496797	chr1	17010050	C	G	-0.1046	0.011393	0.15338	4.279e-20	35375	TRUE	reported	textfile	0.00237715287620018	84.2873927078318
10569_28_SCGB1A1_Urinary_protein_1	SCGB1A1	rs61767275	chr1	17066032	G	C	0.185	0.025075	0.02639	1.609e-13	35375	TRUE	reported	textfile	0.00153637549780304	54.4298351488591
10569_28_SCGB1A1_Urinary_protein_1	SCGB1A1	rs203688	chr1	196703255	A	G	-0.0482	0.008396	0.39961	9.437e-09	35327	TRUE	reported	textfile	0.000932046300554417	32.9552513872241
10569_28_SCGB1A1_Urinary_protein_1	SCGB1A1	rs1126605	chr12	7089608	T	C	0.2266	0.013924	0.09116	1.498e-59	35378	TRUE	reported	textfile	0.00743052363317384	264.830029842678
10569_28_SCGB1A1_Urinary_protein_1	SCGB1A1	rs1355538	chr3	165787389	G	A	-0.0786	0.008312	0.39847	3.208e-21	35326	TRUE	reported	textfile	0.00252488514987604	89.4148051479182
10569_28_SCGB1A1_Urinary_protein_1	SCGB1A1	rs7614709	chr3	186675997	A	G	0.094	0.009552	0.23639	7.497e-23	35356	TRUE	reported	textfile	0.00273159315236571	96.8372643168389
10569_28_SCGB1A1_Urinary_protein_1	SCGB1A1	rs143819005	chr7	151220805	C	T	0.067	0.011253	0.15473	2.614e-09	35362	TRUE	reported	textfile	0.00100147703288439	35.4477279682202
10571_14_MGAT1_MGAT1	MGAT1	rs634501	chr5	180791668	G	A	0.0628	0.008987	0.25799	2.797e-12	35309	TRUE	reported	textfile	0.00138103344583181	48.8275803935863
10571_14_MGAT1_MGAT1	MGAT1	rs10922098	chr1	196695521	T	C	-0.0667	0.00801	0.40011	8.314e-17	35326	TRUE	reported	textfile	0.00195902754185464	69.3365210428527
10571_14_MGAT1_MGAT1	MGAT1	rs4448834	chr14	106715151	T	C	-0.0887	0.008021	0.36848	1.982e-28	34957	TRUE	reported	textfile	0.00348609658041446	122.282795603986
10571_14_MGAT1_MGAT1	MGAT1	rs28873836	chr19	51811402	C	G	-0.0545	0.00877	0.27564	5.145e-10	35372	TRUE	reported	textfile	0.00109058697640281	38.6161756536136
10571_14_MGAT1_MGAT1	MGAT1	rs41285751	chr6	31932038	T	G	0.0854	0.014291	0.08277	2.287e-09	35429	TRUE	reported	textfile	0.00100691796485954	35.7080378058355
10571_14_MGAT1_MGAT1	MGAT1	rs41556615	chr6	32521981	C	T	0.0653	0.007971	0.41925	2.557e-16	35427	TRUE	reported	textfile	0.00189079492456121	67.1082982322744
10572_65_CST8_CST8	CST8	rs10922094	chr1	196692375	CATTA	GATTA	-0.1613	0.008506	0.40155	3.446e-80	35327	TRUE	reported	textfile	0.0100765722271062	359.578229927687
10572_65_CST8_CST8	CST8	rs11535840	chr11	71515717	A	G	0.1529	0.021307	0.03917	7.17e-13	35361	TRUE	reported	textfile	0.00145416546096658	51.4927154626344
10572_65_CST8_CST8	CST8	rs200957441	chr11	72156868	TT	T	0.1514	0.013302	0.11088	5.14e-30	35361	TRUE	reported	textfile	0.00365010371686206	129.536840226507
10572_65_CST8_CST8	CST8	rs117199639	chr11	74348205	TCGCTG	TCGCCG	0.1579	0.027592	0.02324	1.048e-08	35359	TRUE	reported	textfile	0.000925328358488261	32.7471366252481
10572_65_CST8_CST8	CST8	rs3748338	chr14	20699417	T	A	0.0874	0.011615	0.15453	5.292e-14	35324	TRUE	reported	textfile	0.00160036474130043	56.6186939537158
10572_65_CST8_CST8	CST8	rs41324748	chr17	35498384	G	A	-0.5803	0.042042	0.01015	2.45e-43	35351	TRUE	reported	textfile	0.00536046444432736	190.508270452639
10572_65_CST8_CST8	CST8	rs117517474	chr17	35556493	C	T	-0.2423	0.040959	0.01071	3.304e-09	35358	TRUE	reported	textfile	0.00098875984674108	34.9931930055308
10572_65_CST8_CST8	CST8	rs4251784	chr17	35844448	A	G	-0.2631	0.02071	0.04233	5.624e-37	35358	TRUE	reported	textfile	0.00454376620941187	161.382683283052
10572_65_CST8_CST8	CST8	rs112930619	chr17	35961002	C	A	-0.7924	0.026145	0.02581	1e-200	35354	TRUE	reported	textfile	0.025324059748728	918.516732860189
10572_65_CST8_CST8	CST8	rs146038760	chr17	35976644	CTCTCTCTCTTTTTTTT	CTCTCTCTCTCTTTTTTT	-0.7923	0.026048	0.02613	1e-200	35350	TRUE	reported	textfile	0.0255047375801166	925.136836215332
10572_65_CST8_CST8	CST8	rs150951362	chr17	35977228	A	G	-0.7549	0.021873	0.03577	1e-200	35354	TRUE	reported	textfile	0.0325936153925303	1191.07079474595
10572_65_CST8_CST8	CST8	rs139210698	chr17	38301114	A	C	-0.2302	0.028736	0.02285	1.138e-15	35361	TRUE	reported	textfile	0.00181153203525998	64.1702076215735
10572_65_CST8_CST8	CST8	rs1707652	chr3	165761011	T	C	0.065	0.009007	0.3102	5.333e-13	35327	TRUE	reported	textfile	0.00147204084036732	52.0765014228937
10572_65_CST8_CST8	CST8	rs72548024	chr6	31832870	ATATT	ATTT	0.0952	0.011227	0.16365	2.256e-17	35427	TRUE	reported	textfile	0.00202549660727776	71.8988481858823
10572_65_CST8_CST8	CST8	rs41285751	chr6	31932038	T	G	0.2231	0.01519	0.08277	7.805e-49	35429	TRUE	reported	textfile	0.006051853782152	215.704435644984
10572_65_CST8_CST8	CST8	rs451652	chr6	32041507	A	G	0.1731	0.01258	0.13221	4.411e-43	35425	TRUE	reported	textfile	0.00531628192429016	189.325160532885
10572_65_CST8_CST8	CST8	rs67322126	chr6	32539982	G	A	0.0617	0.009703	0.22906	2.035e-10	35427	TRUE	reported	textfile	0.00114006203324231	40.4327934202854
10574_10_AXL_AXL	AXL	rs143728110	chr17	34559913	T	G	-0.3483	0.035694	0.01399	1.706e-22	35359	TRUE	reported	textfile	0.00268564500712398	95.2120563005039
10574_10_AXL_AXL	AXL	rs141462616	chr17	35834855	A	C	0.2184	0.038715	0.01152	1.688e-08	35358	TRUE	reported	textfile	0.000899224943555238	31.821611891496
10574_10_AXL_AXL	AXL	rs146211397	chr17	36041115	TGATGATGATGATGATGATGATGATGATGATGATGA	TGATGATGATGATGATGATGATGATGATGATGATGATAT	-0.1958	0.017267	0.06091	8.353e-30	35355	TRUE	reported	textfile	0.00362379900124317	128.578107307793
10574_10_AXL_AXL	AXL	rs11080372	chr17	36075679	G	A	-0.1001	0.008342	0.43422	3.579e-33	35357	TRUE	reported	textfile	0.00405590092878449	143.980347361767
10574_10_AXL_AXL	AXL	rs4796158	chr17	36121125	A	G	-0.0597	0.008779	0.36962	1.043e-11	35354	TRUE	reported	textfile	0.00130632820735414	46.241721651734
10574_10_AXL_AXL	AXL	rs4603604	chr17	36146748	T	C	0.2883	0.008728	0.45762	1e-200	35354	TRUE	reported	textfile	0.0299378636093332	1091.02635245101
10574_10_AXL_AXL	AXL	rs9330240	chr17	36618251	T	C	-0.4399	0.017077	0.0631	2.545e-146	35366	TRUE	reported	textfile	0.0184172899116982	663.529454770758
10574_10_AXL_AXL	AXL	rs75240299	chr17	37399772	A	G	-0.0657	0.010777	0.17783	1.086e-09	35368	TRUE	reported	textfile	0.00104970762003011	37.1629699427166
10574_10_AXL_AXL	AXL	rs61080193	chr3	45387850	G	A	0.1088	0.019067	0.04859	1.155e-08	35334	TRUE	reported	textfile	0.000920662025666138	32.5588063474411
10574_10_AXL_AXL	AXL	rs113341849	chr3	46342713	A	G	0.3179	0.01234	0.11937	2.348e-146	35331	TRUE	reported	textfile	0.0184379471960358	663.630215357199
10575_31_PUF60_PUF60	PUF60	rs10922094	chr1	196692375	CATTA	GATTA	-0.0596	0.008096	0.40155	1.812e-13	35327	TRUE	reported	textfile	0.0015317187729611	54.1909709824297
10575_31_PUF60_PUF60	PUF60	rs4795734	chr17	33030407	A	G	-0.0517	0.009316	0.23628	2.865e-08	35360	TRUE	reported	textfile	0.000870225432499398	30.7962305053246
10575_31_PUF60_PUF60	PUF60	rs28873836	chr19	51811402	C	G	-0.1014	0.008848	0.27564	2.084e-30	35372	TRUE	reported	textfile	0.00369927410549727	131.32914762655
10575_31_PUF60_PUF60	PUF60	rs4801902	chr19	51936045	T	C	0.098	0.016013	0.0647	9.353e-10	35372	TRUE	reported	textfile	0.00105776088918601	37.4526185656255
10575_31_PUF60_PUF60	PUF60	rs3129754	chr6	32615269	G	A	0.0456	0.007903	0.4942	7.922e-09	35427	TRUE	reported	textfile	0.000938865560328802	33.2905678422787
10580_14_SFTA2_SFTA2	SFTA2	rs10922098	chr1	196695521	T	C	-0.1257	0.008031	0.40011	3.217e-55	35326	TRUE	reported	textfile	0.00688708540382389	244.966510080678
10580_14_SFTA2_SFTA2	SFTA2	rs6445035	chr3	165762312	A	G	0.1032	0.010007	0.1904	6.184e-25	35327	TRUE	reported	textfile	0.00300150684844006	106.347431966507
10580_14_SFTA2_SFTA2	SFTA2	rs3863087	chr3	165792099	A	G	-0.0867	0.013611	0.09559	1.894e-10	35326	TRUE	reported	textfile	0.00114726864363738	40.572665314551
10580_14_SFTA2_SFTA2	SFTA2	rs28573154	chr6	32008772	A	G	0.1041	0.010966	0.145	2.254e-21	35428	TRUE	reported	textfile	0.00253720201045527	90.1115496272679
10580_14_SFTA2_SFTA2	SFTA2	rs7774739	chr6	32041524	G	A	0.0937	0.010989	0.17585	1.509e-17	35425	TRUE	reported	textfile	0.00204815378330751	72.7006535847904
10582_36_POMK_SG196	POMK	rs10922098	chr1	196695521	T	C	-0.1699	0.008066	0.40011	1.745e-98	35326	TRUE	reported	textfile	0.0124038144698015	443.655361119123
10582_36_POMK_SG196	POMK	rs141575023	chr14	105904512	T	C	0.0715	0.012099	0.12748	3.425e-09	34955	TRUE	reported	textfile	0.000998091005340039	34.9211293747757
10582_36_POMK_SG196	POMK	rs1047286	chr19	6713251	A	G	-0.053	0.009273	0.24066	1.093e-08	35360	TRUE	reported	textfile	0.000922991980990099	32.6653002740575
10582_36_POMK_SG196	POMK	rs2686395	chr3	165767231	C	T	-0.0861	0.008551	0.3101	7.534e-24	35327	TRUE	reported	textfile	0.00286168045949928	101.378976467774
10582_36_POMK_SG196	POMK	rs3099847	chr6	31455283	T	C	0.0788	0.014424	0.09144	4.683e-08	35426	TRUE	reported	textfile	0.000841769448942939	29.843962695387
10582_36_POMK_SG196	POMK	rs555007	chr6	31882555	C	T	0.1076	0.014771	0.07832	3.226e-13	35429	TRUE	reported	textfile	0.00149553253119316	53.061586311065
10582_36_POMK_SG196	POMK	rs550671	chr6	31976816	T	C	0.1349	0.011381	0.14045	2.068e-32	35428	TRUE	reported	textfile	0.00395000417484333	140.487775196541
10584_7_NDUFS4_NDUS4	NDUFS4	rs7535761	chr1	180559062	A	C	-0.0476	0.007067	0.49181	1.629e-11	35344	TRUE	reported	textfile	0.00128194951834989	45.3648152806207
10584_7_NDUFS4_NDUS4	NDUFS4	rs6660584	chr1	182761873	G	A	-0.0506	0.007042	0.48128	6.7e-13	35350	TRUE	reported	textfile	0.00145843045083562	51.627895270713
10584_7_NDUFS4_NDUS4	NDUFS4	rs6664577	chr1	185482968	A	G	-0.0934	0.009794	0.15439	1.482e-21	35340	TRUE	reported	textfile	0.00256679290884975	90.9387487483593
10584_7_NDUFS4_NDUS4	NDUFS4	rs77333802	chr1	190633964	T	C	0.1437	0.020959	0.0302	7.066e-12	35327	TRUE	reported	textfile	0.00132888729828297	47.0054087024211
10584_7_NDUFS4_NDUS4	NDUFS4	rs12035228	chr1	196110779	A	G	-0.0912	0.00813	0.25269	3.319e-29	35325	TRUE	reported	textfile	0.00354962186796143	125.829941955612
10584_7_NDUFS4_NDUS4	NDUFS4	rs11588705	chr1	196117980	T	C	-0.6217	0.020448	0.03027	1e-200	35325	TRUE	reported	textfile	0.0255011188936105	924.347929118519
10584_7_NDUFS4_NDUS4	NDUFS4	rs148789508	chr1	196146044	A	G	-0.3731	0.031221	0.01251	6.461e-33	35325	TRUE	reported	textfile	0.00402645188006832	142.801342493613
10584_7_NDUFS4_NDUS4	NDUFS4	rs151334895	chr1	196238740	C	T	-0.5948	0.017314	0.0428	1e-200	35323	TRUE	reported	textfile	0.0323307984934722	1180.11003327383
10584_7_NDUFS4_NDUS4	NDUFS4	rs116119767	chr1	196246962	T	C	0.4131	0.030374	0.01363	3.976e-42	35325	TRUE	reported	textfile	0.00520902066904006	184.961706444352
10584_7_NDUFS4_NDUS4	NDUFS4	rs72732236	chr1	196358246	TA	TT	0.3549	0.016813	0.04657	6.696e-99	35324	TRUE	reported	textfile	0.0124568370455637	445.550548704169
10584_7_NDUFS4_NDUS4	NDUFS4	rs79707161	chr1	196391832	G	A	0.3436	0.018912	0.03594	9.229e-74	35324	TRUE	reported	textfile	0.0092581037751444	330.070569127756
10584_7_NDUFS4_NDUS4	NDUFS4	rs114990940	chr1	196505596	A	G	-0.6046	0.035152	0.01142	2.681e-66	35326	TRUE	reported	textfile	0.00830462506291554	295.809159885453
10584_7_NDUFS4_NDUS4	NDUFS4	rs10801548	chr1	196560692	TGTTTTTTTTT	TGTTTTTTCTT	0.2848	0.0049	0.40817	1e-200	35326	TRUE	reported	textfile	0.0872829669759105	3378.0278157422
10584_7_NDUFS4_NDUS4	NDUFS4	rs139784897	chr1	196612631	A	G	-0.5725	0.023355	0.02272	1.086e-132	35326	TRUE	reported	textfile	0.0167252137585189	600.850809023825
10584_7_NDUFS4_NDUS4	NDUFS4	rs35788722	chr1	196706669	C	A	-0.6192	0.021919	0.02566	1.456e-175	35327	TRUE	reported	textfile	0.0220908373988442	797.987032904449
10584_7_NDUFS4_NDUS4	NDUFS4	rs112454880	chr1	196720826	C	T	-0.6579	0.035817	0.01064	2.345e-75	35327	TRUE	reported	textfile	0.0094603340546131	337.378009148432
10584_7_NDUFS4_NDUS4	NDUFS4	rs191086600	chr1	196752783	AAAAATTA	CAAAATTA	-0.6258	0.029008	0.01502	3.202e-103	35326	TRUE	reported	textfile	0.0130033945023816	465.383472287164
10584_7_NDUFS4_NDUS4	NDUFS4	rs384006	chr1	196801995	G	A	0.5596	0.02197	0.02537	4.099e-143	35326	TRUE	reported	textfile	0.0180342127993214	648.740049018673
10584_7_NDUFS4_NDUS4	NDUFS4	rs462382	chr1	196833228	G	A	0.55	0.004605	0.39164	1e-200	35323	TRUE	reported	textfile	0.287667730676624	14264.0062128315
10584_7_NDUFS4_NDUS4	NDUFS4	rs187739503	chr1	196855556	T	A	-0.6014	0.02224	0.02509	4.755e-161	35326	TRUE	reported	textfile	0.0202798554448362	731.194124888241
10584_7_NDUFS4_NDUS4	NDUFS4	rs148056042	chr1	196865091	A	G	0.3795	0.015802	0.05135	1.874e-127	35326	TRUE	reported	textfile	0.0160646600718133	576.733073149045
10584_7_NDUFS4_NDUS4	NDUFS4	rs147814709	chr1	196868047	C	T	-0.5918	0.027056	0.01676	4.651e-106	35326	TRUE	reported	textfile	0.0133624446401469	478.40769075164
10584_7_NDUFS4_NDUS4	NDUFS4	rs142565493	chr1	196870713	T	C	0.5202	0.028552	0.01549	3.632e-74	35326	TRUE	reported	textfile	0.00930917728512016	331.927348956803
10584_7_NDUFS4_NDUS4	NDUFS4	rs191076788	chr1	196946276	T	G	0.5318	0.027517	0.01687	3.24e-83	35326	TRUE	reported	textfile	0.0104624241886073	373.482201254786
10584_7_NDUFS4_NDUS4	NDUFS4	rs149681097	chr1	197595865	A	C	-0.2321	0.021577	0.02789	5.507e-27	35329	TRUE	reported	textfile	0.00326450049875937	115.702720709135
10584_7_NDUFS4_NDUS4	NDUFS4	rs185873389	chr1	212287695	TATTG	CATTG	-0.1807	0.03	0.01363	1.708e-09	35352	TRUE	reported	textfile	0.00102521354206174	36.2784919130774
10584_7_NDUFS4_NDUS4	NDUFS4	rs2635536	chr14	19928506	A	C	0.0508	0.00827	0.17859	8.113e-10	35319	TRUE	reported	textfile	0.00106719622859264	37.7304349831235
10584_7_NDUFS4_NDUS4	NDUFS4	rs76645026	chr2	9030291	AT	AG	0.1524	0.027704	0.01198	3.775e-08	35355	TRUE	reported	textfile	0.000855189917865951	30.2594067058504
10584_7_NDUFS4_NDUS4	NDUFS4	rs144743753	chr2	25301539	A	G	0.11	0.020126	0.02307	4.616e-08	35356	TRUE	reported	textfile	0.000844190627608895	29.8707320405133
10584_7_NDUFS4_NDUS4	NDUFS4	rs7580569	chr2	215358531	TGACACAAAGTAAGACGCA	TGACACAAAGTAAGACACA	0.044	0.00622	0.4242	1.507e-12	35343	TRUE	reported	textfile	0.00141386097176663	50.0380073889568
10584_7_NDUFS4_NDUS4	NDUFS4	rs138259153	chr2	215393427	AATATATATATATATATATATT	AATATATATATATATATATT	-0.0395	0.006627	0.31579	2.515e-09	35343	TRUE	reported	textfile	0.0010042006575971	35.5251297988443
10584_7_NDUFS4_NDUS4	NDUFS4	rs1250258	chr2	215435462	T	C	0.1157	0.006507	0.32665	9.944e-71	35343	TRUE	reported	textfile	0.00886612830810389	316.140785302617
10584_7_NDUFS4_NDUS4	NDUFS4	rs4674006	chr2	215500753	TTTTCCTTCCTTCCTTCCTTTCTTT	TTTTCCTTCCTTCCTTCCTTCCTTT	-0.0553	0.006962	0.26866	1.966e-15	35343	TRUE	reported	textfile	0.00178198571013152	63.0895817148321
10584_7_NDUFS4_NDUS4	NDUFS4	rs74576202	chr4	133319142	TA	TT	0.1671	0.029293	0.0111	1.167e-08	35343	TRUE	reported	textfile	0.00091986079964456	32.5387316239294
10600_24_CLGN_CLGN	CLGN	rs2270000	chr1	54785839	T	C	0.0822	0.012271	0.13474	2.101e-11	35351	TRUE	reported	textfile	0.00126774263573214	44.8703184462687
10600_24_CLGN_CLGN	CLGN	rs144558125	chr1	55238061	T	C	0.1358	0.020906	0.04144	8.265e-11	35352	TRUE	reported	textfile	0.00119213547721163	42.1922880428717
10600_24_CLGN_CLGN	CLGN	rs79906664	chr1	56682948	A	G	0.1381	0.013518	0.10836	1.679e-24	35352	TRUE	reported	textfile	0.00294352847257484	104.360920847459
10600_24_CLGN_CLGN	CLGN	rs6696924	chr1	56894255	G	T	0.3517	0.009453	0.24921	1e-200	35357	TRUE	reported	textfile	0.0376748764225171	1384.14265956847
10600_24_CLGN_CLGN	CLGN	rs41286846	chr1	56943654	C	T	-0.2276	0.015185	0.08278	8.697e-51	35358	TRUE	reported	textfile	0.00631359297666193	224.641689475799
10600_24_CLGN_CLGN	CLGN	rs4912425	chr1	57057812	G	A	0.1614	0.010353	0.20892	8.585e-55	35358	TRUE	reported	textfile	0.00682671809070082	243.024504596833
10600_24_CLGN_CLGN	CLGN	rs155298	chr1	57190828	T	C	-0.0523	0.00877	0.34977	2.468e-09	35356	TRUE	reported	textfile	0.00100485741673499	35.5614633114072
10600_24_CLGN_CLGN	CLGN	rs139128791	chr1	196965155	T	C	-0.1496	0.026054	0.02649	9.361e-09	35326	TRUE	reported	textfile	0.00093242684398939	32.9677858856279
10600_24_CLGN_CLGN	CLGN	rs28399664	chr19	44821494	CCCCCGATCCGCCCCCT	CCCCCCATCCGCCCCCT	-0.1115	0.018648	0.05059	2.243e-09	35355	TRUE	reported	textfile	0.00101017225968061	35.7487322741507
10600_24_CLGN_CLGN	CLGN	rs118170342	chr19	44898611	C	T	-0.11	0.019731	0.04525	2.476e-08	35356	TRUE	reported	textfile	0.000878299112414602	31.0786832001756
10600_24_CLGN_CLGN	CLGN	rs1065853	chr19	44909969	GGGGGGGTGGT	GGGGGGGGGGT	0.2865	0.017246	0.05944	5.667e-62	35354	TRUE	reported	textfile	0.00774563361668017	275.961133449017
10600_24_CLGN_CLGN	CLGN	rs1707652	chr3	165761011	T	C	0.049	0.008818	0.3102	2.752e-08	35327	TRUE	reported	textfile	0.000873304656106424	30.876451525841
10600_24_CLGN_CLGN	CLGN	rs138772443	chr9	136451014	A	G	0.1482	0.026851	0.02385	3.403e-08	35263	TRUE	reported	textfile	0.00086313991828607	30.4614691686942
10600_24_CLGN_CLGN	CLGN	rs908830	chr9	136946407	C	T	-0.3348	0.018503	0.05088	3.522e-73	35248	TRUE	reported	textfile	0.00920315499320732	327.387397855876
10603_1_HTN3_HIS3	HTN3	rs115000417	chr4	70014802	T	C	-0.442	0.02342	0.0322	1.912e-79	35345	TRUE	reported	textfile	0.00997672897071811	356.160852305522
10603_1_HTN3_HIS3	HTN3	rs376023333	chr4	70278109	ATATT	ATT	-0.117	0.019828	0.04378	3.617e-09	35346	TRUE	reported	textfile	0.000984115390104842	34.8168381341081
10603_1_HTN3_HIS3	HTN3	rs74801295	chr4	70856691	C	G	-0.2179	0.034538	0.01437	2.81e-10	35334	TRUE	reported	textfile	0.00112522230495858	39.8011396088474
10603_1_HTN3_HIS3	HTN3	rs10863962	chr1	206955921	T	C	0.0738	0.009323	0.25986	2.451e-15	35362	TRUE	reported	textfile	0.00176886889535084	62.6580379940569
10603_1_HTN3_HIS3	HTN3	rs10832961	chr11	18632410	G	C	-0.0675	0.009026	0.28717	7.516e-14	35371	TRUE	reported	textfile	0.00157864112432686	55.9232406538185
10603_1_HTN3_HIS3	HTN3	rs7398041	chr12	10914925	A	G	-0.223	0.0089	0.29563	1.519e-138	35378	TRUE	reported	textfile	0.0174364111661783	627.776653261518
10603_1_HTN3_HIS3	HTN3	rs61930005	chr12	11214367	A	G	0.0917	0.012452	0.12195	1.784e-13	35363	TRUE	reported	textfile	0.00153124901950452	54.2295355017645
10603_1_HTN3_HIS3	HTN3	rs4423274	chr12	11297908	A	G	-0.0937	0.011267	0.15442	9.062e-17	35363	TRUE	reported	textfile	0.00195193319518239	69.1573001446861
10603_1_HTN3_HIS3	HTN3	rs848097	chr14	36792277	C	T	0.0469	0.008388	0.39216	2.251e-08	35348	TRUE	reported	textfile	0.000883649552267924	31.2611009323043
10603_1_HTN3_HIS3	HTN3	rs227727	chr17	56699594	T	A	-0.0452	0.008202	0.47762	3.569e-08	35359	TRUE	reported	textfile	0.000858152584323927	30.3677610966063
10603_1_HTN3_HIS3	HTN3	rs4793442	chr17	72412730	G	C	-0.0602	0.008663	0.3331	3.668e-12	35359	TRUE	reported	textfile	0.00136384076355706	48.2871738931995
10603_1_HTN3_HIS3	HTN3	rs681343	chr19	48703205	T	C	0.1264	0.008367	0.3954	1.469e-51	35365	TRUE	reported	textfile	0.00641190863189853	228.207571044472
10603_1_HTN3_HIS3	HTN3	rs61762319	chr3	155084189	G	A	0.2029	0.028655	0.02082	1.434e-12	35328	TRUE	reported	textfile	0.00141719072743292	50.1347301119324
10603_1_HTN3_HIS3	HTN3	rs150022487	chr4	127900150	A	G	0.1348	0.015766	0.07224	1.232e-17	35351	TRUE	reported	textfile	0.00206365870988258	73.0991233782837
10603_1_HTN3_HIS3	HTN3	rs13357659	chr5	44432783	G	A	-0.0877	0.008361	0.39638	9.625e-26	35348	TRUE	reported	textfile	0.00310290318211018	110.016586691797
10603_1_HTN3_HIS3	HTN3	rs12517853	chr5	96785443	A	G	-0.0913	0.014597	0.08551	3.984e-10	35337	TRUE	reported	textfile	0.00110587011911439	39.1191813926933
10603_1_HTN3_HIS3	HTN3	rs3749751	chr5	135173987	T	C	-0.0943	0.008389	0.38867	2.555e-29	35348	TRUE	reported	textfile	0.00356195518666639	126.350924358268
10605_22_APMAP_APMAP	APMAP	rs6049886	chr20	24702918	T	G	-0.0727	0.00853	0.31953	1.559e-17	35354	TRUE	reported	textfile	0.00205041044573868	72.6350417260356
10605_22_APMAP_APMAP	APMAP	rs6036977	chr20	24921032	T	C	-0.1558	0.01203	0.11921	2.32e-38	35354	TRUE	reported	textfile	0.00472182162266088	167.717771403826
10605_22_APMAP_APMAP	APMAP	rs10922098	chr1	196695521	T	C	-0.0638	0.00808	0.40011	2.873e-15	35326	TRUE	reported	textfile	0.00176180709004581	62.343911594246
10605_22_APMAP_APMAP	APMAP	rs11417460	chr10	63640063	AA	A	0.0485	0.008406	0.35157	7.931e-09	35335	TRUE	reported	textfile	0.000941218926363295	33.2874190740366
10605_22_APMAP_APMAP	APMAP	rs1355538	chr3	165787389	G	A	-0.0715	0.008063	0.39847	7.438e-19	35326	TRUE	reported	textfile	0.00222105153805297	78.6310681851145
10606_34_TOR1AIP1_TOIP1	TOR1AIP1	rs1926446	chr13	46055860	A	C	-0.0635	0.009228	0.24321	5.939e-12	35349	TRUE	reported	textfile	0.00133774637150882	47.3486614938313
10606_34_TOR1AIP1_TOIP1	TOR1AIP1	rs2848407	chr2	89102928	G	C	0.0808	0.010723	0.16996	4.884e-14	35337	TRUE	reported	textfile	0.00160421720937083	56.7760962838577
10606_34_TOR1AIP1_TOIP1	TOR1AIP1	rs4089292	chr2	89651326	C	G	0.2533	0.016472	0.06227	2.325e-53	35338	TRUE	reported	textfile	0.00664720791024336	236.457521020523
10606_34_TOR1AIP1_TOIP1	TOR1AIP1	rs140489194	chr2	89915688	T	A	0.2621	0.015866	0.06673	2.671e-61	35338	TRUE	reported	textfile	0.00766330702937737	272.881794161465
10606_34_TOR1AIP1_TOIP1	TOR1AIP1	rs56125452	chr2	97621274	A	G	0.1142	0.020805	0.03718	4.042e-08	35350	TRUE	reported	textfile	0.000851603318738842	30.1281313274064
10606_34_TOR1AIP1_TOIP1	TOR1AIP1	rs451637	chr6	32027005	T	C	0.107	0.00967	0.2547	1.841e-28	35429	TRUE	reported	textfile	0.00344395478323011	122.43063166503
10606_34_TOR1AIP1_TOIP1	TOR1AIP1	rs137893789	chr6	32087709	A	G	-0.2571	0.020224	0.03895	5.049e-37	35429	TRUE	reported	textfile	0.00454082327932134	161.601550398541
10606_34_TOR1AIP1_TOIP1	TOR1AIP1	rs35580488	chr6	32129644	C	G	-0.2251	0.034889	0.01346	1.104e-10	35427	TRUE	reported	textfile	0.00117362559098142	41.624538183742
10606_34_TOR1AIP1_TOIP1	TOR1AIP1	rs9281658	chr6	32151952	GCGGGGGGGGGGGC	GGGGGGGGGGGGC	0.1092	0.011549	0.14932	3.226e-21	35404	TRUE	reported	textfile	0.00251888803070193	89.3988597807698
10606_34_TOR1AIP1_TOIP1	TOR1AIP1	rs370779031	chr6	32567911	A	G	0.0667	0.008659	0.32141	1.325e-14	35426	TRUE	reported	textfile	0.00167211934079466	59.3323663255781
10608_9_HTN1_HIS1	HTN1	rs2511241	chr11	73234296	T	C	0.1206	0.014115	0.08753	1.294e-17	35354	TRUE	reported	textfile	0.00206062257184764	72.9975495582671
10608_9_HTN1_HIS1	HTN1	rs11699344	chr20	52721978	T	C	0.0584	0.010152	0.19435	8.783e-09	35371	TRUE	reported	textfile	0.000934693055316444	33.0900877487058
10608_9_HTN1_HIS1	HTN1	rs149110519	chr6	144064640	T	C	0.2343	0.01863	0.04822	2.852e-36	35349	TRUE	reported	textfile	0.00445453967428786	158.159140031173
10608_9_HTN1_HIS1	HTN1	rs13312419	chr7	100146541	CAAAAAAAAAAAAAAAAAC	CAAAAAAAAAACAAAAAAC	-0.0946	0.008878	0.28895	1.651e-26	35354	TRUE	reported	textfile	0.00320125975070891	113.53438777296
10608_9_HTN1_HIS1	HTN1	rs11771936	chr7	100345657	TCTG	TCTA	0.2856	0.010414	0.17936	1.363e-165	35356	TRUE	reported	textfile	0.0208293877589461	752.06727573692
10608_9_HTN1_HIS1	HTN1	rs13245946	chr7	101531684	T	C	0.065	0.011437	0.14573	1.323e-08	35357	TRUE	reported	textfile	0.000912705145084346	32.2981691095802
10612_18_PLOD3_PLOD3	PLOD3	rs142309161	chr7	101304744	T	C	-0.3678	0.031909	0.017	9.701e-31	35355	TRUE	reported	textfile	0.00374383965534097	132.853344956462
10612_18_PLOD3_PLOD3	PLOD3	rs62465594	chr7	101348368	T	C	-0.1399	0.025526	0.02733	4.236e-08	35355	TRUE	reported	textfile	0.000848887686122969	30.0362237479826
10612_18_PLOD3_PLOD3	PLOD3	rs2477664	chr10	17833817	A	T	0.0633	0.008251	0.44816	1.694e-14	35339	TRUE	reported	textfile	0.00166271295954561	58.8531437362635
10612_18_PLOD3_PLOD3	PLOD3	rs692719	chr10	17847598	C	A	-0.075	0.010243	0.20095	2.445e-13	35340	TRUE	reported	textfile	0.00151475810986224	53.6097278563496
10612_18_PLOD3_PLOD3	PLOD3	rs7964859	chr12	101827005	G	C	-0.0602	0.009219	0.27831	6.578e-11	35352	TRUE	reported	textfile	0.00120472477952885	42.6383884795054
10612_18_PLOD3_PLOD3	PLOD3	rs9862378	chr3	58338667	T	G	-0.0451	0.008216	0.49422	4.041e-08	35345	TRUE	reported	textfile	0.000851793163046116	30.1305907927747
10612_18_PLOD3_PLOD3	PLOD3	rs149062332	chr3	186623236	C	T	0.1583	0.028166	0.02045	1.907e-08	35355	TRUE	reported	textfile	0.000892632714928842	31.5854385666593
10612_18_PLOD3_PLOD3	PLOD3	rs80028711	chr5	173119318	CTCTG	CTCTA	-0.186	0.026568	0.02574	2.542e-12	35359	TRUE	reported	textfile	0.0013842247543501	49.0098753221851
10612_18_PLOD3_PLOD3	PLOD3	rs72816176	chr5	173173839	T	C	-0.1959	0.03442	0.01428	1.26e-08	35358	TRUE	reported	textfile	0.000915296408638579	32.3908670681258
10612_18_PLOD3_PLOD3	PLOD3	rs17691833	chr5	173763784	G	A	-0.1882	0.03269	0.01591	8.558e-09	35355	TRUE	reported	textfile	0.000936594508374154	33.1424667068631
10612_18_PLOD3_PLOD3	PLOD3	rs77339260	chr7	97731018	G	C	-0.3842	0.037231	0.01217	5.767e-25	35353	TRUE	reported	textfile	0.00300312109127729	106.483115387428
10612_18_PLOD3_PLOD3	PLOD3	rs144769653	chr7	99486115	T	C	-0.2058	0.026183	0.02555	3.837e-15	35356	TRUE	reported	textfile	0.00174433777712934	61.7770778633083
10612_18_PLOD3_PLOD3	PLOD3	rs117207573	chr7	105592862	A	G	-0.1832	0.033025	0.01519	2.902e-08	35346	TRUE	reported	textfile	0.000869855422592995	30.7709363219447
10615_18_MPZ_MYP0	MPZ	rs2802788	chr1	203459557	C	T	-0.0834	0.010706	0.18856	6.707e-15	35356	TRUE	reported	textfile	0.00171344323337002	60.6810455995401
10615_18_MPZ_MYP0	MPZ	rs28417369	chr1	230002861	ATTGCATCTCTGGCCCAGG	ATTGCATCTCCGGCCCAGG	-0.1711	0.017569	0.05954	2.062e-22	35346	TRUE	reported	textfile	0.00267609722785656	94.8377755295531
10615_18_MPZ_MYP0	MPZ	rs7529009	chr1	230096333	G	A	0.2333	0.008431	0.43366	1.558e-168	35344	TRUE	reported	textfile	0.0212054332690404	765.678977047719
10615_18_MPZ_MYP0	MPZ	rs6541311	chr1	230288384	C	T	0.1892	0.01159	0.15446	6.57e-60	35348	TRUE	reported	textfile	0.00748253408626294	266.471532135271
10615_18_MPZ_MYP0	MPZ	rs79242340	chr1	230358909	C	T	-0.1936	0.033244	0.0173	5.757e-09	35348	TRUE	reported	textfile	0.000958523646314339	33.9124827192182
10615_18_MPZ_MYP0	MPZ	rs78931415	chr1	230572373	A	G	-0.1346	0.022488	0.03536	2.16e-09	35351	TRUE	reported	textfile	0.00101238768579002	35.8231592302624
10615_18_MPZ_MYP0	MPZ	rs114459700	chr1	231372993	C	T	0.1701	0.019119	0.0506	5.743e-19	35352	TRUE	reported	textfile	0.00223405042349178	79.1505086979106
10615_18_MPZ_MYP0	MPZ	rs139349382	chr12	100232130	A	G	0.1587	0.025543	0.02806	5.193e-10	35353	TRUE	reported	textfile	0.00109071133148495	38.5998375595443
10615_18_MPZ_MYP0	MPZ	rs147712570	chr12	100786353	TA	T	0.2929	0.041079	0.01066	1.003e-12	35351	TRUE	reported	textfile	0.00143606200550456	50.8363599976716
10615_18_MPZ_MYP0	MPZ	rs75327292	chr12	103945386	C	G	0.1467	0.01534	0.08233	1.138e-21	35349	TRUE	reported	textfile	0.00258053773583359	91.4502581907228
10615_18_MPZ_MYP0	MPZ	rs117801489	chr12	104015054	C	T	0.4798	0.020222	0.04343	1.926e-124	35349	TRUE	reported	textfile	0.0156759275998577	562.92132683607
10615_18_MPZ_MYP0	MPZ	rs12581309	chr12	104452194	A	C	0.1184	0.013019	0.11297	9.519e-20	35348	TRUE	reported	textfile	0.00233436261055215	82.7034406521989
10615_18_MPZ_MYP0	MPZ	rs370212152	chr14	69482903	AAAAAGAAAGAAAGAAAAAAAGAAAGAAAGAAAA	AAAAGAAAGAAAGAAAAAAAGAAAGAAAGAAAA	-0.0856	0.012045	0.13755	1.19e-12	35347	TRUE	reported	textfile	0.00142679398422902	50.5020894499931
10615_18_MPZ_MYP0	MPZ	rs8035692	chr15	69117654	C	T	0.0507	0.008429	0.40946	1.797e-09	35364	TRUE	reported	textfile	0.00102201753122283	36.1775580376531
10615_18_MPZ_MYP0	MPZ	rs6759217	chr2	72027967	T	C	0.0472	0.008341	0.48142	1.525e-08	35339	TRUE	reported	textfile	0.000905315898363789	32.0201362388861
10615_18_MPZ_MYP0	MPZ	rs6746339	chr2	162230915	T	C	-0.1889	0.034041	0.0161	2.869e-08	35330	TRUE	reported	textfile	0.000870837844978031	30.7917740295228
10615_18_MPZ_MYP0	MPZ	rs1042445	chr3	186677647	T	C	0.1117	0.009703	0.23639	1.142e-30	35356	TRUE	reported	textfile	0.00373427543186749	132.516426453869
10615_18_MPZ_MYP0	MPZ	rs13107325	chr4	102267552	T	C	0.2901	0.033809	0.01596	9.44e-18	35331	TRUE	reported	textfile	0.00207955684584637	73.6217644511742
10615_18_MPZ_MYP0	MPZ	rs10755398	chr6	80600914	A	T	0.0482	0.008724	0.35275	3.3e-08	35323	TRUE	reported	textfile	0.000863435765111594	30.5237699741884
10615_18_MPZ_MYP0	MPZ	rs117350387	chr7	43602837	C	G	-0.1832	0.027394	0.02181	2.268e-11	35344	TRUE	reported	textfile	0.00126379063518543	44.7214071242394
10615_18_MPZ_MYP0	MPZ	rs3217964	chr7	44118226	C	T	-0.1115	0.00958	0.25916	2.605e-31	35342	TRUE	reported	textfile	0.00381826589502328	135.454718863479
10615_18_MPZ_MYP0	MPZ	rs4724390	chr7	45330132	G	T	0.0593	0.010134	0.20971	4.875e-09	35335	TRUE	reported	textfile	0.000968103623096967	34.2391523623389
10615_18_MPZ_MYP0	MPZ	rs13269700	chr8	22713095	G	A	0.0513	0.008729	0.34845	4.18e-09	35359	TRUE	reported	textfile	0.000975847058225021	34.5367270011068
10618_190_LRP2_megalin	LRP2	rs10922098	chr1	196695521	T	C	-0.1109	0.008061	0.40011	4.56e-43	35326	TRUE	reported	textfile	0.00532929929249465	189.260795632341
10618_190_LRP2_megalin	LRP2	rs1706435	chr3	165743688	G	A	0.0606	0.00818	0.36981	1.275e-13	35327	TRUE	reported	textfile	0.00155116393137194	54.879993742561
10618_190_LRP2_megalin	LRP2	rs3129957	chr6	32400816	G	A	0.0517	0.008301	0.32532	4.715e-10	35427	TRUE	reported	textfile	0.00109373124704972	38.7878529134739
10620_21_MSMB_PSP_94	MSMB	rs12412427	chr10	45137463	G	A	0.2083	0.022625	0.03534	3.37e-20	35314	TRUE	reported	textfile	0.00239449144651408	84.7572324273829
10620_21_MSMB_PSP_94	MSMB	rs144584548	chr10	45428856	A	G	-0.5231	0.024777	0.02941	6.161e-99	35316	TRUE	reported	textfile	0.0124638862491123	445.704894101912
10620_21_MSMB_PSP_94	MSMB	rs79786386	chr10	45849470	GATTATTATTATTATTATTATTATTAT	GATGATTATTATTATTATTATTATTAT	-0.4673	0.014414	0.09322	1e-200	35313	TRUE	reported	textfile	0.0289034912907354	1050.98841548067
10620_21_MSMB_PSP_94	MSMB	rs61850100	chr10	46105935	A	T	-0.7628	0.011029	0.06235	1e-200	35315	TRUE	reported	textfile	0.119294541605905	4783.26562822807
10620_21_MSMB_PSP_94	MSMB	rs200779162	chr10	46156934	A	G	-0.5764	0.016572	0.06511	1e-200	35315	TRUE	reported	textfile	0.0331215583121546	1209.6883519663
10620_21_MSMB_PSP_94	MSMB	rs77567868	chr10	46164916	G	T	0.6373	0.029845	0.01938	3.599e-101	35315	TRUE	reported	textfile	0.0127471720146087	455.952996630501
10620_21_MSMB_PSP_94	MSMB	rs28710245	chr10	46495927	T	C	0.2458	0.041173	0.01057	2.374e-09	35314	TRUE	reported	textfile	0.00100821635044783	35.638066648507
10620_21_MSMB_PSP_94	MSMB	rs61833942	chr10	13568507	C	T	-0.2242	0.040993	0.01018	4.52e-08	35363	TRUE	reported	textfile	0.000845153335426812	29.9107462609951
10620_21_MSMB_PSP_94	MSMB	rs2256455	chr10	32930080	G	T	0.0545	0.009152	0.29763	2.598e-09	35345	TRUE	reported	textfile	0.00100229943201873	35.4598101734342
10620_21_MSMB_PSP_94	MSMB	rs17505094	chr10	33257731	CTTC	CTTG	0.1059	0.011111	0.16899	1.558e-21	35347	TRUE	reported	textfile	0.00256341168844295	90.8366378271612
10620_21_MSMB_PSP_94	MSMB	rs11009654	chr10	34123588	T	G	-0.1365	0.020859	0.04119	5.994e-11	35335	TRUE	reported	textfile	0.0012104510410014	42.8206989913729
10620_21_MSMB_PSP_94	MSMB	rs138342429	chr10	35247473	C	T	-0.1668	0.023539	0.03212	1.378e-12	35331	TRUE	reported	textfile	0.00141919919736009	50.2101466433502
10620_21_MSMB_PSP_94	MSMB	rs2486502	chr10	35609159	AAAAAC	AAAAAA	0.0627	0.008724	0.36002	6.625e-13	35327	TRUE	reported	textfile	0.0014600322949782	51.6510530255919
10620_21_MSMB_PSP_94	MSMB	rs1451189	chr10	36221910	A	G	-0.2173	0.036284	0.01357	2.114e-09	35327	TRUE	reported	textfile	0.00101424219530873	35.8644808190405
10620_21_MSMB_PSP_94	MSMB	rs141362236	chr10	36907384	GTGT	GTG	-0.3418	0.03576	0.01312	1.199e-21	35326	TRUE	reported	textfile	0.00257948453640231	91.3533563338869
10620_21_MSMB_PSP_94	MSMB	rs36126966	chr10	39187439	A	C	-0.0982	0.017486	0.05883	1.954e-08	35320	TRUE	reported	textfile	0.000892141429109959	31.5367862668752
10620_21_MSMB_PSP_94	MSMB	rs61859378	chr10	43825840	G	A	0.1413	0.01135	0.15777	1.411e-35	35313	TRUE	reported	textfile	0.0043697447745728	154.977268845656
10620_21_MSMB_PSP_94	MSMB	rs4948583	chr10	43939864	C	G	0.1669	0.009154	0.2844	2.808e-74	35311	TRUE	reported	textfile	0.00932634451978701	332.404012994102
10620_21_MSMB_PSP_94	MSMB	rs75935865	chr10	47107833	T	C	-0.458	0.032675	0.01701	1.232e-44	35321	TRUE	reported	textfile	0.00553168857089602	196.460466754053
10620_21_MSMB_PSP_94	MSMB	rs3013912	chr10	47998961	A	G	-0.0984	0.010247	0.34021	7.755e-22	35313	TRUE	reported	textfile	0.00260453082096923	92.2087483462753
10620_21_MSMB_PSP_94	MSMB	rs4623821	chr10	57568920	T	C	-0.0654	0.010882	0.17401	1.857e-09	35340	TRUE	reported	textfile	0.00102100499081671	36.1171501560443
10620_21_MSMB_PSP_94	MSMB	rs7912117	chr10	62065059	C	T	-0.0706	0.012915	0.11748	4.595e-08	35338	TRUE	reported	textfile	0.000844912079041391	29.8810600936143
10620_21_MSMB_PSP_94	MSMB	rs28415845	chr11	1151933	C	T	-0.0621	0.007983	0.25506	7.294e-15	35332	TRUE	reported	textfile	0.00170977726401262	60.5098891703171
10620_21_MSMB_PSP_94	MSMB	rs525202	chr11	34800401	C	A	-0.0465	0.007905	0.26516	4.043e-09	35366	TRUE	reported	textfile	0.000977443153372364	34.600119325601
10620_21_MSMB_PSP_94	MSMB	rs12985355	chr19	45807753	C	T	-0.0439	0.007252	0.36862	1.42e-09	35357	TRUE	reported	textfile	0.00103535231853012	36.6428194497071
10620_21_MSMB_PSP_94	MSMB	rs7254067	chr19	45839627	A	G	-0.0608	0.007525	0.31371	6.484e-16	35357	TRUE	reported	textfile	0.00184296722781488	65.2784123139736
10620_21_MSMB_PSP_94	MSMB	rs77487490	chr8	23602663	T	C	0.064	0.009262	0.17072	4.847e-12	35357	TRUE	reported	textfile	0.00134861781879246	47.7447724342666
10621_26_PRR16_PRR16	PRR16	rs13127052	chr4	82974073	A	G	0.0736	0.011468	0.13868	1.38e-10	35349	TRUE	reported	textfile	0.00116385098719482	41.1865758813739
10621_26_PRR16_PRR16	PRR16	rs318261	chr8	89214197	C	T	0.0508	0.00865	0.3028	4.286e-09	35333	TRUE	reported	textfile	0.000975193882556143	34.4882077538129
10621_26_PRR16_PRR16	PRR16	rs116869929	chr8	89671499	A	T	0.1986	0.027887	0.01972	1.067e-12	35335	TRUE	reported	textfile	0.00143326631193405	50.7142856767599
10621_26_PRR16_PRR16	PRR16	rs3736639	chr8	89943396	A	T	-0.1052	0.008304	0.359	8.818e-37	35334	TRUE	reported	textfile	0.00452163829467916	160.484175621786
10624_45_SPINK13_ISK13	SPINK13	rs10922098	chr1	196695521	T	C	-0.0756	0.007963	0.40011	2.228e-21	35326	TRUE	reported	textfile	0.00254500713089092	90.1292113772475
10624_45_SPINK13_ISK13	SPINK13	rs71615484	chr3	49480866	G	A	-0.0443	0.007803	0.38305	1.368e-08	35331	TRUE	reported	textfile	0.000911448828657995	32.2299516193094
10624_45_SPINK13_ISK13	SPINK13	rs13217434	chr6	32617611	C	G	0.0453	0.008084	0.32081	2.097e-08	35427	TRUE	reported	textfile	0.000885573570789712	31.399250091249
10627_87_APLP2_APLP2	APLP2	rs73583419	chr11	130069495	A	C	0.2786	0.016588	0.06312	2.64e-63	35359	TRUE	reported	textfile	0.0079144966634129	282.065263112055
10627_87_APLP2_APLP2	APLP2	rs1326273	chr1	198655170	TTTTTTTTT	GTTTTTTTT	0.0501	0.008233	0.43604	1.163e-09	35331	TRUE	reported	textfile	0.00104700400963231	37.0283735118368
10627_87_APLP2_APLP2	APLP2	rs10822155	chr10	63311455	A	C	0.0596	0.008207	0.43479	3.814e-13	35339	TRUE	reported	textfile	0.00149012177944549	52.7350149145287
10627_87_APLP2_APLP2	APLP2	rs741736	chr11	256978	T	C	0.0548	0.009228	0.26382	2.873e-09	35340	TRUE	reported	textfile	0.000996887708712598	35.2631712724976
10627_87_APLP2_APLP2	APLP2	rs775824	chr19	55050202	C	T	0.061	0.010984	0.16338	2.796e-08	35369	TRUE	reported	textfile	0.000871238986873833	30.839978240164
10627_87_APLP2_APLP2	APLP2	rs1071960	chr22	42953626	C	T	-0.0499	0.008958	0.29144	2.545e-08	35362	TRUE	reported	textfile	0.000876720644675981	31.0280449232909
10627_87_APLP2_APLP2	APLP2	rs367768	chr5	122855431	A	C	-0.0511	0.008166	0.49157	3.903e-10	35342	TRUE	reported	textfile	0.00110675375294186	39.1560136940715
10627_87_APLP2_APLP2	APLP2	rs199772122	chr7	106711733	CAAAAAAAAAAAAAA	CAAAAAAAAAAAAA	-0.048	0.008192	0.45098	4.656e-09	35343	TRUE	reported	textfile	0.000970459703500804	34.3303325858042
10627_87_APLP2_APLP2	APLP2	rs6993770	chr8	105569300	T	A	-0.12	0.009773	0.22448	1.173e-34	35353	TRUE	reported	textfile	0.00424651104584297	150.758610084575
10630_5_HTATIP2_HTAI2	HTATIP2	rs79225249	chr11	20024031	C	G	0.147	0.018183	0.05609	6.254e-16	35367	TRUE	reported	textfile	0.00184460562139755	65.3550320602492
10630_5_HTATIP2_HTAI2	HTATIP2	rs1356981	chr11	20221745	G	A	0.0861	0.008314	0.44745	3.943e-25	35369	TRUE	reported	textfile	0.00302307268509767	107.241209625385
10630_5_HTATIP2_HTAI2	HTATIP2	rs11025480	chr11	20304545	A	G	0.3213	0.009983	0.21333	1e-200	35370	TRUE	reported	textfile	0.0284530000168831	1035.79724358637
10630_5_HTATIP2_HTAI2	HTATIP2	rs3758807	chr11	20616985	A	G	-0.1256	0.008676	0.35978	1.705e-47	35371	TRUE	reported	textfile	0.00589016181156987	209.56349601474
10630_5_HTATIP2_HTAI2	HTATIP2	rs1715284	chr11	20665751	T	G	-0.1287	0.010405	0.19712	3.863e-35	35366	TRUE	reported	textfile	0.00430737094521689	152.984828512042
10630_5_HTATIP2_HTAI2	HTATIP2	rs2003174	chr11	20970593	C	G	-0.1066	0.01403	0.09513	3.005e-14	35360	TRUE	reported	textfile	0.00162996526107168	57.7264037337052
10630_5_HTATIP2_HTAI2	HTATIP2	rs368465	chr1	196702851	C	T	-0.073	0.008259	0.39961	9.671e-19	35327	TRUE	reported	textfile	0.00220660528652051	78.1207133253474
10630_5_HTATIP2_HTAI2	HTATIP2	rs34931250	chr17	68883786	T	C	0.1385	0.014814	0.08188	8.835e-21	35360	TRUE	reported	textfile	0.00246587111339076	87.403797326298
10630_5_HTATIP2_HTAI2	HTATIP2	rs9864801	chr3	165730789	TAGAGAG	TATAGAG	-0.0575	0.008179	0.41936	2.068e-12	35327	TRUE	reported	textfile	0.00139708022737227	49.4209039997224
10630_5_HTATIP2_HTAI2	HTATIP2	rs342294	chr7	106732176	C	T	-0.0492	0.008097	0.45409	1.232e-09	35342	TRUE	reported	textfile	0.00104360784387377	36.9196308188144
10643_16_OLFM3_NOE3	OLFM3	rs10922098	chr1	196695521	T	C	-0.1381	0.008011	0.40011	1.354e-66	35326	TRUE	reported	textfile	0.00834221264213441	297.159285317459
10643_16_OLFM3_NOE3	OLFM3	rs72749892	chr15	92525256	G	A	-0.1523	0.027138	0.02117	1.999e-08	35363	TRUE	reported	textfile	0.000889832795281235	31.4934013352828
10643_16_OLFM3_NOE3	OLFM3	rs704	chr17	28367840	A	G	0.0668	0.007869	0.49189	2.085e-17	35348	TRUE	reported	textfile	0.00203453189205592	72.0591709379969
10643_16_OLFM3_NOE3	OLFM3	rs2384656	chr2	27609188	G	A	0.0518	0.00946	0.21641	4.36e-08	35361	TRUE	reported	textfile	0.000847197409860496	29.9814534249427
10643_16_OLFM3_NOE3	OLFM3	rs1707652	chr3	165761011	T	C	0.0701	0.008484	0.3102	1.424e-16	35327	TRUE	reported	textfile	0.0019288101262669	68.2668915821506
10643_16_OLFM3_NOE3	OLFM3	rs9501393	chr6	32007072	GGAG	CGAG	0.095	0.010524	0.1548	1.767e-19	35428	TRUE	reported	textfile	0.00229478044302976	81.4818749879559
10643_16_OLFM3_NOE3	OLFM3	rs7774739	chr6	32041524	G	A	0.0868	0.010974	0.17585	2.588e-15	35425	TRUE	reported	textfile	0.00176292313162697	62.558311586193
10643_16_OLFM3_NOE3	OLFM3	rs77460382	chr6	32504956	A	G	0.0467	0.007657	0.33389	1.065e-09	35413	TRUE	reported	textfile	0.00104929548713603	37.1956317034615
10647_18_ASCC1_ASCC1	ASCC1	rs74746093	chr19	484531	C	T	0.138	0.023365	0.02972	3.502e-09	35301	TRUE	reported	textfile	0.00098721248972453	34.8820496698875
10647_18_ASCC1_ASCC1	ASCC1	rs118137024	chr19	990657	T	C	0.2823	0.028897	0.01973	1.527e-22	35308	TRUE	reported	textfile	0.00269569539074203	95.4314756545919
10647_18_ASCC1_ASCC1	ASCC1	rs62269916	chr3	74348841	A	G	0.1254	0.022057	0.03471	1.307e-08	35331	TRUE	reported	textfile	0.000914006170077261	32.320465087169
10647_18_ASCC1_ASCC1	ASCC1	rs1619994	chr3	165744047	G	A	0.0634	0.00896	0.2807	1.487e-12	35327	TRUE	reported	textfile	0.00141527441895926	50.0654251652464
10647_18_ASCC1_ASCC1	ASCC1	rs2731672	chr5	177415473	C	T	0.0507	0.009289	0.25436	4.819e-08	35350	TRUE	reported	textfile	0.000842020637205618	29.7888282921243
10666_7_GNPTG_GNPTG	GNPTG	rs58894215	chr16	1048778	T	C	0.1725	0.026133	0.02552	4.09e-11	35301	TRUE	reported	textfile	0.00123275548785175	43.5687455758863
10666_7_GNPTG_GNPTG	GNPTG	rs4984644	chr16	1357791	C	T	-0.5174	0.014933	0.07964	1e-200	35305	TRUE	reported	textfile	0.0328852032744705	1200.42246807657
10666_7_GNPTG_GNPTG	GNPTG	rs6600145	chr16	1436397	G	A	-0.1272	0.015258	0.07929	7.632e-17	35305	TRUE	reported	textfile	0.00196466587980389	69.495134273837
10666_7_GNPTG_GNPTG	GNPTG	rs1132368	chr16	2037561	A	G	0.1162	0.020548	0.04066	1.557e-08	35306	TRUE	reported	textfile	0.000904964256605709	31.9777968783879
10666_7_GNPTG_GNPTG	GNPTG	rs72641004	chr1	11952976	G	C	-0.0882	0.010886	0.17036	5.415e-16	35375	TRUE	reported	textfile	0.00185224697937806	65.6411159603005
10666_7_GNPTG_GNPTG	GNPTG	rs660240	chr1	109275216	C	T	0.0617	0.010114	0.205	1.059e-09	35333	TRUE	reported	textfile	0.00105217195806077	37.2134423907917
10666_7_GNPTG_GNPTG	GNPTG	rs1008764	chr12	89493872	C	T	0.0529	0.009343	0.25345	1.497e-08	35345	TRUE	reported	textfile	0.00090618512871884	32.0563499919537
10666_7_GNPTG_GNPTG	GNPTG	rs4764823	chr12	101825988	A	G	-0.0622	0.009167	0.27829	1.162e-11	35352	TRUE	reported	textfile	0.00130061004155616	46.0364404257054
10666_7_GNPTG_GNPTG	GNPTG	rs9928413	chr16	71967211	A	G	0.0608	0.010578	0.18655	9.041e-09	35364	TRUE	reported	textfile	0.00093332548337712	33.0350882328751
10666_7_GNPTG_GNPTG	GNPTG	rs12945299	chr17	7176748	ACGCT	ACACT	0.0918	0.00996	0.21475	3.052e-20	35358	TRUE	reported	textfile	0.00239682770223909	84.9458407847481
10666_7_GNPTG_GNPTG	GNPTG	rs143501783	chr17	7897001	C	T	0.2136	0.037064	0.01116	8.262e-09	35361	TRUE	reported	textfile	0.000938351757522342	33.2103427777459
10666_7_GNPTG_GNPTG	GNPTG	rs1861877	chr3	186254922	C	G	-0.0757	0.013059	0.10777	6.753e-09	35345	TRUE	reported	textfile	0.000949797979142521	33.6006237813996
10666_7_GNPTG_GNPTG	GNPTG	rs9272050	chr6	32631294	A	G	0.0502	0.008149	0.46524	7.279e-10	35427	TRUE	reported	textfile	0.00107003863991509	37.9467232791589
10672_75_SFTPB_SP_B	SFTPB	rs114068223	chr2	85320634	C	T	-0.2676	0.027861	0.02417	7.63e-22	35332	TRUE	reported	textfile	0.0026042227055888	92.2474210167961
10672_75_SFTPB_SP_B	SFTPB	rs145297992	chr2	85392300	G	A	-0.1688	0.019964	0.04591	2.784e-17	35332	TRUE	reported	textfile	0.00201931316748289	71.4866882179888
10672_75_SFTPB_SP_B	SFTPB	rs1130866	chr2	85666618	A	G	-0.3953	0.006683	0.47918	1e-200	35332	TRUE	reported	textfile	0.090102144215267	3498.53418698297
10672_75_SFTPB_SP_B	SFTPB	rs72925063	chr2	85687420	CAGA	CGGA	0.3322	0.02603	0.0264	2.671e-37	35332	TRUE	reported	textfile	0.00458865371860253	162.864464508924
10672_75_SFTPB_SP_B	SFTPB	rs800245	chr1	196756689	A	G	-0.0564	0.008913	0.31915	2.489e-10	35326	TRUE	reported	textfile	0.00113220206498439	40.0392382517376
10672_75_SFTPB_SP_B	SFTPB	rs35705950	chr11	1219991	T	G	0.0877	0.012565	0.12583	2.955e-12	35340	TRUE	reported	textfile	0.0013766051558506	48.7135322971684
10672_75_SFTPB_SP_B	SFTPB	rs11569415	chr19	6716268	A	G	-0.1286	0.009647	0.24276	1.541e-40	35360	TRUE	reported	textfile	0.00500043761608895	177.69402109692
10672_75_SFTPB_SP_B	SFTPB	rs12468241	chr2	82836468	C	T	-0.07	0.012567	0.1288	2.547e-08	35341	TRUE	reported	textfile	0.000877148061868413	31.0247486565219
10672_75_SFTPB_SP_B	SFTPB	rs71390144	chr2	83697389	CACACACACACACACACACACACACAA	CACAA	-0.1392	0.017493	0.0648	1.754e-15	35333	TRUE	reported	textfile	0.00178892341914161	63.3177238807894
10672_75_SFTPB_SP_B	SFTPB	rs199969223	chr2	95897291	A	G	-0.1549	0.025329	0.02996	9.627e-10	35350	TRUE	reported	textfile	0.00105686154892096	37.3974659750743
10672_75_SFTPB_SP_B	SFTPB	rs11678909	chr2	98359917	C	G	-0.1686	0.029074	0.02179	6.669e-09	35345	TRUE	reported	textfile	0.000950527261927196	33.6264478737186
10675_223_TMX2_TMX2	TMX2	rs114009540	chr1	196158413	A	G	-0.1279	0.021506	0.03606	2.727e-09	35325	TRUE	reported	textfile	0.00100024184348257	35.3669181087023
10675_223_TMX2_TMX2	TMX2	rs10922098	chr1	196695521	T	C	-0.2112	0.008061	0.40011	2.688e-151	35326	TRUE	reported	textfile	0.0190615097948345	686.412837008675
10675_223_TMX2_TMX2	TMX2	rs3900909	chr1	197788716	T	C	0.1284	0.022027	0.03376	5.569e-09	35325	TRUE	reported	textfile	0.000960991661476589	33.977760803145
10675_223_TMX2_TMX2	TMX2	rs1047286	chr19	6713251	A	G	-0.064	0.009279	0.24066	5.289e-12	35360	TRUE	reported	textfile	0.00134357354276758	47.5699871012753
10675_223_TMX2_TMX2	TMX2	rs2686395	chr3	165767231	C	T	-0.1094	0.008549	0.3101	1.709e-37	35327	TRUE	reported	textfile	0.00461411833127283	163.74928864669
10675_223_TMX2_TMX2	TMX2	rs555007	chr6	31882555	C	T	0.1328	0.014776	0.07832	2.528e-19	35429	TRUE	reported	textfile	0.00227475407854747	80.7714479212903
10675_223_TMX2_TMX2	TMX2	rs550671	chr6	31976816	T	C	0.1605	0.011384	0.14045	3.884e-45	35428	TRUE	reported	textfile	0.00557935244540578	198.76310917015
10675_223_TMX2_TMX2	TMX2	rs9272526	chr6	32638792	A	G	0.0615	0.010472	0.14653	4.287e-09	35426	TRUE	reported	textfile	0.000972626804718342	34.4878757627472
10677_9_NDUFB4_NDUB4	NDUFB4	rs145439832	chr1	195058235	A	T	-0.1279	0.021383	0.03851	2.213e-09	35331	TRUE	reported	textfile	0.00101159886431538	35.7749661925695
10677_9_NDUFB4_NDUB4	NDUFB4	rs72748420	chr1	196141224	T	C	0.1059	0.015367	0.07417	5.517e-12	35325	TRUE	reported	textfile	0.00134260447274718	47.4885761656131
10677_9_NDUFB4_NDUB4	NDUFB4	rs1329424	chr1	196677046	G	T	-0.2984	0.00816	0.39735	1e-200	35326	TRUE	reported	textfile	0.0364742346702589	1337.18880371746
10677_9_NDUFB4_NDUB4	NDUFB4	rs3900909	chr1	197788716	T	C	0.1741	0.022437	0.03376	8.516e-15	35325	TRUE	reported	textfile	0.00170155577811782	60.206499467505
10677_9_NDUFB4_NDUB4	NDUFB4	rs10801660	chr1	198272225	A	G	0.0868	0.012591	0.11574	5.431e-12	35333	TRUE	reported	textfile	0.00134324345679336	47.5219681447304
10677_9_NDUFB4_NDUB4	NDUFB4	rs9282801	chr17	27769447	A	C	0.0667	0.008505	0.35559	4.417e-15	35346	TRUE	reported	textfile	0.00173703160175509	61.5004731978996
10677_9_NDUFB4_NDUB4	NDUFB4	rs117340335	chr17	27977733	G	C	-0.1532	0.023781	0.03073	1.179e-10	35348	TRUE	reported	textfile	0.00117268904263044	41.4985317743124
10677_9_NDUFB4_NDUB4	NDUFB4	rs11272957	chr17	28245826	TTTGTTCCAAACCCC	T	-0.2455	0.008102	0.44349	1e-200	35347	TRUE	reported	textfile	0.0253179719065221	918.10835866792
10677_9_NDUFB4_NDUB4	NDUFB4	rs1160610	chr17	33048645	A	C	-0.0513	0.008137	0.44388	2.897e-10	35360	TRUE	reported	textfile	0.00112280913703542	39.744911416988
10677_9_NDUFB4_NDUB4	NDUFB4	rs1047286	chr19	6713251	A	G	-0.0613	0.009393	0.24066	6.76e-11	35360	TRUE	reported	textfile	0.00120303223197943	42.5880484533152
10677_9_NDUFB4_NDUB4	NDUFB4	rs1707652	chr3	165761011	T	C	0.1232	0.008667	0.3102	7.449e-46	35327	TRUE	reported	textfile	0.00568722074468364	202.050176762701
10677_9_NDUFB4_NDUB4	NDUFB4	rs73169117	chr3	167217620	T	C	0.0713	0.012746	0.11405	2.219e-08	35342	TRUE	reported	textfile	0.000884617963532939	31.2900785968612
10677_9_NDUFB4_NDUB4	NDUFB4	rs1265941	chr6	31904575	C	A	0.1797	0.015482	0.07271	3.799e-31	35429	TRUE	reported	textfile	0.00378821664482897	134.715482509515
10677_9_NDUFB4_NDUB4	NDUFB4	rs550671	chr6	31976816	T	C	0.2223	0.011536	0.14045	9.631e-83	35428	TRUE	reported	textfile	0.0103727388712977	371.316213374607
10677_9_NDUFB4_NDUB4	NDUFB4	rs112164276	chr6	32481499	G	A	0.1097	0.015499	0.07336	1.466e-12	35427	TRUE	reported	textfile	0.00141207521873194	50.0935004141332
10677_9_NDUFB4_NDUB4	NDUFB4	rs41548618	chr6	32521968	G	C	0.0631	0.008667	0.35223	3.322e-13	35426	TRUE	reported	textfile	0.00149399686895848	53.0025307008992
10693_43_KLRG2_KLRG2	KLRG2	rs79697519	chr14	105115677	T	C	0.2063	0.033703	0.01312	9.295e-10	35102	TRUE	reported	textfile	0.00106626745121235	37.4659362459018
10693_43_KLRG2_KLRG2	KLRG2	rs111360378	chr14	105360836	T	C	0.1323	0.016975	0.05878	6.509e-15	35094	TRUE	reported	textfile	0.00172789038670871	60.7400816535592
10693_43_KLRG2_KLRG2	KLRG2	rs10444770	chr14	105646201	T	C	0.0464	0.008416	0.33737	3.523e-08	35087	TRUE	reported	textfile	0.000865569999727995	30.3948322954384
10693_43_KLRG2_KLRG2	KLRG2	rs142678764	chr14	105774396	G	A	0.0786	0.012739	0.11056	6.838e-10	34957	TRUE	reported	textfile	0.00108784635146481	38.067080349922
10693_43_KLRG2_KLRG2	KLRG2	rs34894886	chr14	105955664	T	C	0.2771	0.008155	0.37777	1e-200	34954	TRUE	reported	textfile	0.0319753035594182	1154.5168363144
10693_43_KLRG2_KLRG2	KLRG2	rs9268560	chr6	32421735	G	C	0.0559	0.007902	0.43602	1.506e-12	35427	TRUE	reported	textfile	0.00141059435631833	50.0408924730844
10695_12_WFDC10B_WF10B	WFDC10B	rs10922098	chr1	196695521	T	C	-0.0527	0.007996	0.40011	4.374e-11	35326	TRUE	reported	textfile	0.00122813891634712	43.4361246761358
10695_12_WFDC10B_WF10B	WFDC10B	rs11085197	chr19	6713164	C	G	0.0619	0.00916	0.24055	1.401e-11	35360	TRUE	reported	textfile	0.00128978578438187	45.663141434867
10695_12_WFDC10B_WF10B	WFDC10B	rs41547217	chr6	32521980	G	C	0.0437	0.00795	0.48969	3.86e-08	35427	TRUE	reported	textfile	0.000852165584270628	30.2137129091012
10700_10_IGSF11_IGS11	IGSF11	rs3761959	chr1	157699488	T	C	0.0538	0.007898	0.41639	9.642e-12	35353	TRUE	reported	textfile	0.00131079379044161	46.3986904011638
10700_10_IGSF11_IGS11	IGSF11	rs61804164	chr1	161653235	C	G	-0.0745	0.009991	0.18137	8.877e-14	35339	TRUE	reported	textfile	0.00157093272825987	55.599392724221
10700_10_IGSF11_IGS11	IGSF11	rs77333309	chr14	105904007	A	G	-0.0914	0.013013	0.10776	2.163e-12	34955	TRUE	reported	textfile	0.00140933982776194	49.3301779843071
10700_10_IGSF11_IGS11	IGSF11	rs9273429	chr6	32659679	A	G	0.0575	0.007896	0.4381	3.295e-13	35427	TRUE	reported	textfile	0.00149464286064509	53.0269797350348
10702_1_COL28A1_COSA1	COL28A1	rs767298	chr7	7234953	TAACTAAT	GAACTAAT	0.0473	0.008265	0.41967	1.048e-08	35350	TRUE	reported	textfile	0.000925646063141312	32.7500519966174
10702_1_COL28A1_COSA1	COL28A1	rs12126578	chr1	106947932	C	A	-0.0449	0.008231	0.48174	4.9e-08	35337	TRUE	reported	textfile	0.000841380110739511	29.7552016478382
10702_1_COL28A1_COSA1	COL28A1	rs2129775	chr15	53570496	TACTAATCATCA	TACTAACCATCA	0.052	0.00934	0.25824	2.587e-08	35350	TRUE	reported	textfile	0.000876078200684153	30.9947660766785
10702_1_COL28A1_COSA1	COL28A1	rs12945299	chr17	7176748	ACGCT	ACACT	0.0643	0.010027	0.21475	1.427e-10	35358	TRUE	reported	textfile	0.00116168242486836	41.1202124417461
10702_1_COL28A1_COSA1	COL28A1	rs1050785	chr2	237324109	AAAAAAAAAA	CAAAAAAAAA	0.0645	0.008254	0.4213	5.503e-15	35361	TRUE	reported	textfile	0.00172391809304866	61.0612845052509
10702_1_COL28A1_COSA1	COL28A1	rs2646260	chr2	237369152	G	A	0.0516	0.008864	0.31548	5.834e-09	35343	TRUE	reported	textfile	0.000957900252209862	33.8856118494856
10702_1_COL28A1_COSA1	COL28A1	rs611462	chr21	44821531	A	G	-0.1357	0.024663	0.02813	3.752e-08	35248	TRUE	reported	textfile	0.000858144774185973	30.2721485970808
10702_1_COL28A1_COSA1	COL28A1	rs3088026	chr21	46129699	T	C	-0.0945	0.01416	0.09272	2.492e-11	34723	TRUE	reported	textfile	0.00128104139661008	44.5360909077946
10702_1_COL28A1_COSA1	COL28A1	rs10254101	chr7	151718450	T	C	0.052	0.009193	0.26853	1.546e-08	35360	TRUE	reported	textfile	0.000904038891313602	31.993930876865
10703_203_SUDS3_SDS3	SUDS3	rs10922098	chr1	196695521	T	C	-0.1213	0.008089	0.40011	7.859e-51	35326	TRUE	reported	textfile	0.00632530825452049	224.857481667564
10703_203_SUDS3_SDS3	SUDS3	rs11569415	chr19	6716268	A	G	-0.0556	0.00921	0.24276	1.573e-09	35360	TRUE	reported	textfile	0.00102960509797819	36.4422982303528
10703_203_SUDS3_SDS3	SUDS3	rs9864801	chr3	165730789	TAGAGAG	TATAGAG	-0.0585	0.008025	0.41936	3.098e-13	35327	TRUE	reported	textfile	0.00150197292067742	53.1370037636687
10703_203_SUDS3_SDS3	SUDS3	rs2634465	chr4	55666449	G	A	-0.0628	0.011447	0.1413	4.111e-08	35346	TRUE	reported	textfile	0.000850797088348276	30.0961780312208
10703_203_SUDS3_SDS3	SUDS3	rs1042663	chr6	31937353	A	G	0.1158	0.013787	0.09002	4.498e-17	35429	TRUE	reported	textfile	0.00198726030806588	70.5428579554824
10703_203_SUDS3_SDS3	SUDS3	rs9501602	chr6	32011488	G	A	0.0894	0.014782	0.08099	1.469e-09	35428	TRUE	reported	textfile	0.0010313684853734	36.5749822468807
10708_3_GNRH2_GON2	GNRH2	rs2296236	chr20	3039444	T	C	-0.2021	0.010378	0.16991	1.844e-84	35366	TRUE	reported	textfile	0.0106093107641193	379.210831417949
10708_3_GNRH2_GON2	GNRH2	rs6115777	chr20	3067673	G	T	-0.0574	0.008023	0.40236	8.414e-13	35362	TRUE	reported	textfile	0.00144539051803771	51.1829881235322
10708_3_GNRH2_GON2	GNRH2	rs10922098	chr1	196695521	T	C	-0.0704	0.008036	0.40011	1.941e-18	35326	TRUE	reported	textfile	0.00216784632158556	76.7433712988647
10708_3_GNRH2_GON2	GNRH2	rs11845659	chr14	106127116	T	C	-0.05	0.008079	0.42023	6.051e-10	34955	TRUE	reported	textfile	0.00109456073298831	38.3001030890512
10708_3_GNRH2_GON2	GNRH2	rs6445180	chr3	166042910	CATTATTTG	CATTATTTT	0.0463	0.007949	0.41731	5.73e-09	35329	TRUE	reported	textfile	0.000959375871523947	33.9244176811052
10710_23_ZPBP2_ZPBP2	ZPBP2	rs10922098	chr1	196695521	T	C	-0.0504	0.007911	0.40011	1.875e-10	35326	TRUE	reported	textfile	0.00114763858134817	40.5857630350552
10710_23_ZPBP2_ZPBP2	ZPBP2	rs67399078	chr6	32642504	TGGGGG	CTGGGG	0.0549	0.007913	0.39943	3.973e-12	35427	TRUE	reported	textfile	0.00135687018211879	48.1324356683091
10710_23_ZPBP2_ZPBP2	ZPBP2	rs7749543	chr6	32783639	T	G	0.0678	0.012338	0.11083	3.907e-08	35426	TRUE	reported	textfile	0.000851682451739679	30.1957163321442
10710_23_ZPBP2_ZPBP2	ZPBP2	rs10869516	chr9	75152655	C	T	0.0473	0.007973	0.3724	2.987e-09	35342	TRUE	reported	textfile	0.000994844859106381	35.1928287255545
10714_7_ACE_ACE	ACE	rs188635580	chr17	62773581	C	T	-0.2002	0.023918	0.03089	5.75e-17	35356	TRUE	reported	textfile	0.00197767786584696	70.0573741874232
10714_7_ACE_ACE	ACE	rs4968748	chr17	62992139	A	G	-0.3472	0.009319	0.25149	1e-200	35357	TRUE	reported	textfile	0.0377764700638297	1388.02165770701
10714_7_ACE_ACE	ACE	rs4277404	chr17	63515392	T	C	0.2989	0.020415	0.04118	1.532e-48	35356	TRUE	reported	textfile	0.00602649422637273	214.352470806908
10714_7_ACE_ACE	ACE	rs142377191	chr17	63571809	A	G	0.2677	0.025084	0.02894	1.377e-26	35356	TRUE	reported	textfile	0.00321102184497868	113.888163688866
10714_7_ACE_ACE	ACE	rs111725844	chr17	63720642	T	C	0.3298	0.01681	0.06264	1.068e-85	35356	TRUE	reported	textfile	0.0107696154907349	384.89414803845
10714_7_ACE_ACE	ACE	rs150241958	chr17	63730575	G	A	0.3369	0.032051	0.01596	7.649e-26	35356	TRUE	reported	textfile	0.00311530560539679	110.482701753269
10714_7_ACE_ACE	ACE	rs2584622	chr17	63832807	A	G	0.195	0.016092	0.07002	8.502e-34	35355	TRUE	reported	textfile	0.00413616916551371	146.833315942277
10714_7_ACE_ACE	ACE	rs3744287	chr17	63918558	G	A	0.2324	0.040758	0.01112	1.184e-08	35354	TRUE	reported	textfile	0.000918774129412643	32.5103727123815
10714_7_ACE_ACE	ACE	rs75163181	chr17	64011027	C	A	-0.3899	0.032322	0.01711	1.656e-33	35351	TRUE	reported	textfile	0.00409943771733253	145.507522897509
10714_7_ACE_ACE	ACE	rs79593721	chr17	64298765	T	C	-0.1963	0.02389	0.03107	2.091e-16	35356	TRUE	reported	textfile	0.00190597250477038	67.5124287666114
10714_7_ACE_ACE	ACE	rs144762318	chr17	64326232	T	C	0.1877	0.024206	0.02923	8.877e-15	35356	TRUE	reported	textfile	0.00169777994439003	60.125391838377
10714_7_ACE_ACE	ACE	rs611593	chr11	126318484	T	G	-0.0745	0.010494	0.17524	1.251e-12	35364	TRUE	reported	textfile	0.00142314954297063	50.3971368007326
10714_7_ACE_ACE	ACE	rs35166255	chr11	126431861	A	G	0.2641	0.020251	0.0367	7.107e-39	35359	TRUE	reported	textfile	0.00478696153916996	170.066701901528
10714_7_ACE_ACE	ACE	rs12945299	chr17	7176748	ACGCT	ACACT	0.0566	0.010127	0.21475	2.287e-08	35358	TRUE	reported	textfile	0.000882673405002324	31.235371539015
10714_7_ACE_ACE	ACE	rs143501783	chr17	7897001	C	T	0.2169	0.037632	0.01116	8.225e-09	35361	TRUE	reported	textfile	0.000938581853494549	33.2184940334139
10714_7_ACE_ACE	ACE	rs189634497	chr17	61332764	C	T	-0.1579	0.018118	0.05431	2.909e-18	35348	TRUE	reported	textfile	0.00214410835389343	75.9484956807721
10714_7_ACE_ACE	ACE	rs74905978	chr17	62011454	G	C	0.2056	0.030176	0.0193	9.541e-12	35356	TRUE	reported	textfile	0.00131126329690027	46.4192704842672
10714_7_ACE_ACE	ACE	rs8103531	chr19	41386069	T	C	0.0439	0.007934	0.43807	3.147e-08	35360	TRUE	reported	textfile	0.000865080513921839	30.6140003864359
10714_7_ACE_ACE	ACE	rs3205136	chr9	133251244	A	C	0.2238	0.013333	0.09869	3.124e-63	35355	TRUE	reported	textfile	0.00790617297789817	281.734373982157
10714_7_ACE_ACE	ACE	rs600038	chr9	133276354	T	C	0.3376	0.010929	0.15311	1e-200	35359	TRUE	reported	textfile	0.0262772178276443	954.156159989655
10714_7_ACE_ACE	ACE	rs117608058	chr9	133540282	A	G	-0.1819	0.025397	0.02374	7.935e-13	35349	TRUE	reported	textfile	0.00144908426973673	51.295112623201
10716_35_PSMD5_PSMD5	PSMD5	rs10922098	chr1	196695521	T	C	-0.058	0.007986	0.40011	3.787e-13	35326	TRUE	reported	textfile	0.00149092201788896	52.7439665008766
10716_35_PSMD5_PSMD5	PSMD5	rs34160075	chr14	105987878	G	A	0.1195	0.00809	0.4079	2.272e-49	34954	TRUE	reported	textfile	0.00620353636570082	218.17948743855
10716_35_PSMD5_PSMD5	PSMD5	rs2284350	chr3	52788840	C	T	-0.0521	0.007994	0.39076	7.166e-11	35342	TRUE	reported	textfile	0.00120042321556412	42.4739431454442
10716_35_PSMD5_PSMD5	PSMD5	rs3917550	chr7	95305261	A	G	0.0677	0.010806	0.15554	3.727e-10	35337	TRUE	reported	textfile	0.00110952120804564	39.2484789060224
10731_10_HS3ST5_HS3S5	HS3ST5	rs12132412	chr1	21493549	G	A	-0.0487	0.008399	0.34943	6.708e-09	35362	TRUE	reported	textfile	0.000949846072153731	33.6184895015607
10731_10_HS3ST5_HS3S5	HS3ST5	rs7535409	chr1	169537003	G	A	-0.0584	0.008418	0.33792	3.99e-12	35352	TRUE	reported	textfile	0.0013595744842987	48.126389431051
10731_10_HS3ST5_HS3S5	HS3ST5	rs2420378	chr1	169600680	T	A	-0.0509	0.008379	0.34773	1.242e-09	35348	TRUE	reported	textfile	0.00104287723024243	36.900020771607
10731_10_HS3ST5_HS3S5	HS3ST5	rs1914886	chr17	21393104	A	G	-0.0528	0.008165	0.42279	1e-10	35340	TRUE	reported	textfile	0.00118188530242303	41.8148832129167
10731_10_HS3ST5_HS3S5	HS3ST5	rs704	chr17	28367840	A	G	0.255	0.007922	0.49189	1e-200	35348	TRUE	reported	textfile	0.0284772987570656	1036.06287385718
10731_10_HS3ST5_HS3S5	HS3ST5	rs376533982	chr17	29206025	TTTTATTTATTTATTTATTTATTTA	T	0.1478	0.023342	0.03071	2.422e-10	35349	TRUE	reported	textfile	0.00113293058634957	40.091117889396
10731_10_HS3ST5_HS3S5	HS3ST5	rs36020655	chr17	29232546	AT	A	0.1322	0.018752	0.04899	1.791e-12	35349	TRUE	reported	textfile	0.00140404294831885	49.6984849014946
10731_10_HS3ST5_HS3S5	HS3ST5	rs429358	chr19	44908684	C	T	-0.0997	0.010634	0.17407	6.873e-21	35356	TRUE	reported	textfile	0.00248002170590321	87.8966730475367
10731_10_HS3ST5_HS3S5	HS3ST5	rs35136575	chr19	44935906	G	C	-0.0624	0.008844	0.28501	1.72e-12	35356	TRUE	reported	textfile	0.00140603949969586	49.7791118697962
10734_339_GAL3ST2_G3ST2	GAL3ST2	rs72748420	chr1	196141224	T	C	0.0917	0.015358	0.07417	2.362e-09	35325	TRUE	reported	textfile	0.00100820557668555	35.6487868910093
10734_339_GAL3ST2_G3ST2	GAL3ST2	rs1329424	chr1	196677046	G	T	-0.2716	0.008175	0.39735	1e-200	35326	TRUE	reported	textfile	0.0302989385930512	1103.72129046457
10734_339_GAL3ST2_G3ST2	GAL3ST2	rs3900909	chr1	197788716	T	C	0.1589	0.022422	0.03376	1.373e-12	35325	TRUE	reported	textfile	0.00141971090010103	50.2197456445605
10734_339_GAL3ST2_G3ST2	GAL3ST2	rs10801660	chr1	198272225	A	G	0.082	0.012584	0.11574	7.206e-11	35333	TRUE	reported	textfile	0.00120029549840357	42.4586031242951
10734_339_GAL3ST2_G3ST2	GAL3ST2	rs35136575	chr19	44935906	G	C	-0.0659	0.008933	0.28501	1.621e-13	35356	TRUE	reported	textfile	0.00153689803810279	54.4191298930538
10734_339_GAL3ST2_G3ST2	GAL3ST2	rs111696008	chr2	216622986	A	G	-0.1615	0.026773	0.02443	1.618e-09	35347	TRUE	reported	textfile	0.00102837514132706	36.3853371464353
10734_339_GAL3ST2_G3ST2	GAL3ST2	rs144202860	chr2	216625740	A	G	-0.1954	0.035836	0.01274	4.962e-08	35347	TRUE	reported	textfile	0.000840412228810695	29.7293551409291
10734_339_GAL3ST2_G3ST2	GAL3ST2	rs2686395	chr3	165767231	C	T	-0.1455	0.008674	0.3101	3.765e-63	35327	TRUE	reported	textfile	0.00790196284104113	281.360134689041
10734_339_GAL3ST2_G3ST2	GAL3ST2	rs1265941	chr6	31904575	C	A	0.1642	0.015495	0.07271	3.071e-26	35429	TRUE	reported	textfile	0.00315958386884702	112.28936538917
10734_339_GAL3ST2_G3ST2	GAL3ST2	rs550671	chr6	31976816	T	C	0.1891	0.011555	0.14045	3.413e-60	35428	TRUE	reported	textfile	0.00750284188032906	267.804974833478
10734_339_GAL3ST2_G3ST2	GAL3ST2	rs9269234	chr6	32484011	C	G	0.075	0.010851	0.16699	4.793e-12	35427	TRUE	reported	textfile	0.00134667678668048	47.7703563982089
10737_96_SERPINB1_Serpin_B1	SERPINB1	rs2293772	chr6	2835597	G	A	0.0792	0.008228	0.40397	6.234e-22	35348	TRUE	reported	textfile	0.00261432800927156	92.6482507326127
10737_96_SERPINB1_Serpin_B1	SERPINB1	rs10922094	chr1	196692375	CATTA	GATTA	-0.09	0.008222	0.40155	6.964e-28	35327	TRUE	reported	textfile	0.00338028090036052	119.81342584021
10737_96_SERPINB1_Serpin_B1	SERPINB1	rs9971407	chr11	65130754	T	C	-0.0691	0.009334	0.24858	1.329e-13	35351	TRUE	reported	textfile	0.00154791114802909	54.8019397050833
10737_96_SERPINB1_Serpin_B1	SERPINB1	rs6445180	chr3	166042910	CATTATTTG	CATTATTTT	0.0488	0.008139	0.41731	2.023e-09	35329	TRUE	reported	textfile	0.00101654006454812	35.9478532933987
10737_96_SERPINB1_Serpin_B1	SERPINB1	rs4713498	chr6	32043539	T	G	0.0917	0.01661	0.06413	3.375e-08	35429	TRUE	reported	textfile	0.000859541910323145	30.4771876771353
10748_216_PCDHB2_PCDB2	PCDHB2	rs10922098	chr1	196695521	T	C	-0.1919	0.007991	0.40011	1.952e-127	35326	TRUE	reported	textfile	0.0160627764173922	576.664344603204
10748_216_PCDHB2_PCDB2	PCDHB2	rs7084817	chr10	7732395	G	C	-0.1708	0.021784	0.03465	4.483e-15	35351	TRUE	reported	textfile	0.00173597789875619	61.4717964231201
10748_216_PCDHB2_PCDB2	PCDHB2	rs11064498	chr12	7064203	G	A	-0.0815	0.011848	0.1306	6.041e-12	35378	TRUE	reported	textfile	0.00133570751890228	47.3151884416468
10748_216_PCDHB2_PCDB2	PCDHB2	rs56317765	chr20	37489853	T	C	0.0617	0.0109	0.15401	1.511e-08	35357	TRUE	reported	textfile	0.000905416757205013	32.0400190211061
10748_216_PCDHB2_PCDB2	PCDHB2	rs11720167	chr3	165768357	G	T	0.0997	0.009998	0.19032	2.025e-23	35327	TRUE	reported	textfile	0.0028069619867024	99.4350425648882
10748_216_PCDHB2_PCDB2	PCDHB2	rs3863087	chr3	165792099	A	G	-0.0831	0.01358	0.09559	9.403e-10	35326	TRUE	reported	textfile	0.00105888289399795	37.4436277645126
10748_216_PCDHB2_PCDB2	PCDHB2	rs550671	chr6	31976816	T	C	0.1495	0.011286	0.14045	4.72e-40	35428	TRUE	reported	textfile	0.00492844561941829	175.459858886425
10748_216_PCDHB2_PCDB2	PCDHB2	rs9469195	chr6	32617235	G	C	0.0698	0.00809	0.37544	6.218e-18	35427	TRUE	reported	textfile	0.00209685218878579	74.4370723257699
10748_216_PCDHB2_PCDB2	PCDHB2	rs9272526	chr6	32638792	A	G	0.061	0.010381	0.14653	4.197e-09	35426	TRUE	reported	textfile	0.000973724461843993	34.5268349601524
10752_8_CDYL2_CDYL2	CDYL2	rs10922098	chr1	196695521	T	C	-0.0634	0.008247	0.40011	1.5e-14	35326	TRUE	reported	textfile	0.0016701908532361	59.0965241738451
10752_8_CDYL2_CDYL2	CDYL2	rs4452009	chr17	21391421	A	C	-0.0459	0.008131	0.49803	1.651e-08	35340	TRUE	reported	textfile	0.000900905978461281	31.8649227662881
10752_8_CDYL2_CDYL2	CDYL2	rs704	chr17	28367840	A	G	0.177	0.008055	0.49189	5.196e-107	35348	TRUE	reported	textfile	0.0134759158109375	482.826246097114
10752_8_CDYL2_CDYL2	CDYL2	rs62083752	chr17	58290785	T	C	-0.0946	0.012337	0.12173	1.744e-14	35357	TRUE	reported	textfile	0.00166022179336951	58.7947538362339
10752_8_CDYL2_CDYL2	CDYL2	rs9501393	chr6	32007072	GGAG	CGAG	0.0631	0.010819	0.1548	5.467e-09	35428	TRUE	reported	textfile	0.000959226248296172	34.0141763629217
10752_8_CDYL2_CDYL2	CDYL2	rs2299257	chr7	95313453	C	A	0.0467	0.008352	0.37897	2.252e-08	35337	TRUE	reported	textfile	0.000883973078857719	31.2628242364316
10753_31_ADAM7_ADAM7	ADAM7	rs71427346	chr14	106544067	G	A	0.0704	0.009218	0.25917	2.224e-14	34955	TRUE	reported	textfile	0.00166586010324358	58.3239677596266
10753_31_ADAM7_ADAM7	ADAM7	rs113954333	chr17	28251133	C	T	-0.1287	0.013544	0.09416	2.058e-21	35348	TRUE	reported	textfile	0.00254794697580483	90.2897873975432
10753_31_ADAM7_ADAM7	ADAM7	rs241777	chr17	28306590	T	C	-0.2392	0.007812	0.45532	1e-200	35348	TRUE	reported	textfile	0.0258383086713049	937.504386002169
10753_31_ADAM7_ADAM7	ADAM7	rs36020655	chr17	29232546	AT	A	0.1065	0.018423	0.04899	7.439e-09	35349	TRUE	reported	textfile	0.000944476169093861	33.4159597265899
10754_113_PROK2_Prokineticin_2	PROK2	rs2686274	chr3	71262190	T	C	-0.0963	0.010238	0.2316	5.163e-21	35339	TRUE	reported	textfile	0.00249736556536374	88.4703497883758
10754_113_PROK2_Prokineticin_2	PROK2	rs6549404	chr3	71715045	A	T	-0.1543	0.009687	0.27595	3.976e-57	35333	TRUE	reported	textfile	0.00712960224745318	253.704791254688
10754_113_PROK2_Prokineticin_2	PROK2	rs4677042	chr3	71732550	G	C	0.6182	0.009301	0.1278	1e-200	35333	TRUE	reported	textfile	0.111135716767346	4417.47529198374
10754_113_PROK2_Prokineticin_2	PROK2	rs17009077	chr3	71892003	G	A	-0.1229	0.00955	0.28852	6.729e-38	35335	TRUE	reported	textfile	0.00466510215533907	165.604616909876
10754_113_PROK2_Prokineticin_2	PROK2	rs9809964	chr3	72628421	A	C	0.1303	0.019962	0.04747	6.689e-11	35335	TRUE	reported	textfile	0.00120434877720639	42.6045661021217
10754_113_PROK2_Prokineticin_2	PROK2	rs56318703	chr10	909566	T	C	0.081	0.009696	0.24229	6.591e-17	35167	TRUE	reported	textfile	0.00198056227493604	69.7846853132256
10754_113_PROK2_Prokineticin_2	PROK2	rs10896415	chr11	69071866	A	G	-0.0577	0.008611	0.37201	2.075e-11	35354	TRUE	reported	textfile	0.00126839547338848	44.897264261987
10754_113_PROK2_Prokineticin_2	PROK2	rs2511241	chr11	73234296	T	C	0.2998	0.014634	0.08753	2.841e-93	35354	TRUE	reported	textfile	0.01173203409011	419.674504750045
10754_113_PROK2_Prokineticin_2	PROK2	rs3809627	chr16	30091839	A	C	0.0479	0.008451	0.42241	1.444e-08	35360	TRUE	reported	textfile	0.000907712202262897	32.1240474374566
10754_113_PROK2_Prokineticin_2	PROK2	rs9898547	chr17	39979773	T	G	-0.1002	0.008386	0.44771	6.661e-33	35367	TRUE	reported	textfile	0.00402048006198805	142.758234025793
10754_113_PROK2_Prokineticin_2	PROK2	rs62135367	chr2	43116519	G	C	0.0551	0.009385	0.2726	4.337e-09	35348	TRUE	reported	textfile	0.000974196361365581	34.4675227240509
10754_113_PROK2_Prokineticin_2	PROK2	rs116198731	chr3	69474148	C	T	0.1893	0.034111	0.01599	2.864e-08	35340	TRUE	reported	textfile	0.000870697857834939	30.7955345060964
10754_113_PROK2_Prokineticin_2	PROK2	rs138866676	chr3	70273106	T	C	0.1832	0.026856	0.02635	9.001e-12	35342	TRUE	reported	textfile	0.00131493932269084	46.5311412913079
10754_113_PROK2_Prokineticin_2	PROK2	rs4264815	chr4	152743406	C	T	-0.0527	0.008497	0.41442	5.57e-10	35364	TRUE	reported	textfile	0.00108656688609264	38.4649729919354
10754_113_PROK2_Prokineticin_2	PROK2	rs1071649	chr6	31271337	T	G	-0.0753	0.010055	0.22009	6.959e-14	35427	TRUE	reported	textfile	0.0015805362611564	56.0791321533279
10754_113_PROK2_Prokineticin_2	PROK2	rs9266228	chr6	31357543	C	G	-0.0788	0.008382	0.49096	5.388e-21	35428	TRUE	reported	textfile	0.00248844714229591	88.3756465881759
10758_2_KERA_KERA	KERA	rs10922094	chr1	196692375	CATTA	GATTA	-0.1171	0.008478	0.40155	2.157e-43	35327	TRUE	reported	textfile	0.00537132195255084	190.766616890979
10758_2_KERA_KERA	KERA	rs4950781	chr1	202591553	G	T	-0.0491	0.008736	0.34329	1.907e-08	35349	TRUE	reported	textfile	0.000892838015089879	31.5873477042081
10758_2_KERA_KERA	KERA	rs142759151	chr1	203218214	GGTCAAGGTCAAGGTCAAGG	GGTCAAGGTCAAGG	-0.0551	0.008955	0.31305	7.606e-10	35353	TRUE	reported	textfile	0.00106974658903287	37.8571091823195
10758_2_KERA_KERA	KERA	rs10920636	chr1	203402861	A	G	0.2496	0.008231	0.4918	1e-200	35357	TRUE	reported	textfile	0.0253488208829594	919.516214127935
10758_2_KERA_KERA	KERA	rs117861214	chr10	54963317	A	T	-0.1154	0.020789	0.04192	2.839e-08	35341	TRUE	reported	textfile	0.000871138263047016	30.8119965870063
10758_2_KERA_KERA	KERA	rs186033146	chr12	104377858	T	C	-0.1666	0.020307	0.0428	2.324e-16	35348	TRUE	reported	textfile	0.00190049814054196	67.3029163429588
10758_2_KERA_KERA	KERA	rs1362245	chr2	229265954	A	G	0.0523	0.009181	0.28531	1.224e-08	35347	TRUE	reported	textfile	0.000917217469464227	32.4488140773482
10758_2_KERA_KERA	KERA	rs2686395	chr3	165767231	C	T	-0.0662	0.008929	0.3101	1.226e-13	35327	TRUE	reported	textfile	0.00155356113098005	54.9649383436476
10758_2_KERA_KERA	KERA	rs1265941	chr6	31904575	C	A	0.1027	0.015899	0.07271	1.05e-10	35429	TRUE	reported	textfile	0.00117633548342687	41.7231175550229
10758_2_KERA_KERA	KERA	rs550671	chr6	31976816	T	C	0.1035	0.011873	0.14045	2.844e-18	35428	TRUE	reported	textfile	0.00214033914436467	75.9862909612421
10760_107_GRIA4_GRIA4	GRIA4	rs9280648	chr6	29683259	CATTTTTTTTTTTTT	CTTTTTTTTTTTT	0.0733	0.0119	0.14192	7.286e-10	35425	TRUE	reported	textfile	0.00106989035245283	37.9393168640282
10760_107_GRIA4_GRIA4	GRIA4	rs56194989	chr6	31235376	C	A	0.2144	0.038341	0.012	2.246e-08	35427	TRUE	reported	textfile	0.000881871184861325	31.2678609492959
10760_107_GRIA4_GRIA4	GRIA4	rs72548024	chr6	31832870	ATATT	ATTT	0.1297	0.010985	0.16365	3.599e-32	35427	TRUE	reported	textfile	0.00391958290003067	139.397604701279
10760_107_GRIA4_GRIA4	GRIA4	rs115884658	chr6	31896761	A	G	-0.2478	0.020047	0.04295	4.251e-35	35429	TRUE	reported	textfile	0.00429413795825963	152.784503181811
10760_107_GRIA4_GRIA4	GRIA4	rs62395855	chr6	31917132	T	C	0.1751	0.027827	0.02271	3.126e-10	35429	TRUE	reported	textfile	0.00111633754609469	39.592689050835
10760_107_GRIA4_GRIA4	GRIA4	rs181063261	chr6	31933008	T	C	-0.4383	0.018695	0.05001	1.516e-121	35429	TRUE	reported	textfile	0.0152773156056342	549.626274014065
10760_107_GRIA4_GRIA4	GRIA4	rs2284179	chr6	31974114	G	T	0.3241	0.021459	0.03718	1.539e-51	35429	TRUE	reported	textfile	0.00639724517096622	228.094380345007
10760_107_GRIA4_GRIA4	GRIA4	rs451652	chr6	32041507	A	G	0.2183	0.012303	0.13221	1.952e-70	35425	TRUE	reported	textfile	0.0088091267515142	314.818977192761
10760_107_GRIA4_GRIA4	GRIA4	rs7774739	chr6	32041524	G	A	0.1886	0.011403	0.17585	1.915e-61	35425	TRUE	reported	textfile	0.0076629234544726	273.539852479078
10760_107_GRIA4_GRIA4	GRIA4	rs13196283	chr6	32675846	A	C	0.1758	0.030881	0.01708	1.249e-08	35426	TRUE	reported	textfile	0.000913978111837037	32.4063793551297
10760_107_GRIA4_GRIA4	GRIA4	rs9501265	chr6	33090511	G	A	-0.1039	0.017312	0.05985	1.953e-09	35425	TRUE	reported	textfile	0.00101574663438416	36.017377559826
10761_5_TMED2_TMED2	TMED2	rs10922094	chr1	196692375	CATTA	GATTA	-0.118	0.008038	0.40155	8.611e-49	35327	TRUE	reported	textfile	0.00606345156937031	215.498088913425
10761_5_TMED2_TMED2	TMED2	rs1355538	chr3	165787389	G	A	-0.0689	0.008042	0.39847	1.06e-17	35326	TRUE	reported	textfile	0.00207354934889759	73.3982520983072
10761_5_TMED2_TMED2	TMED2	rs454212	chr6	31966595	T	C	0.0881	0.011361	0.13896	8.873e-15	35428	TRUE	reported	textfile	0.0016944764415402	60.1304119845311
10761_5_TMED2_TMED2	TMED2	rs34927613	chr6	32632434	A	G	0.0526	0.008585	0.29339	8.961e-10	35427	TRUE	reported	textfile	0.00105851389120553	37.5375886549894
10762_2_KLRG2_KLRG2	KLRG2	rs10922098	chr1	196695521	T	C	-0.0741	0.008177	0.40011	1.282e-19	35326	TRUE	reported	textfile	0.00231923925518043	82.1152523667314
10762_2_KLRG2_KLRG2	KLRG2	rs142860569	chr1	206823039	T	C	0.103	0.017074	0.05869	1.614e-09	35362	TRUE	reported	textfile	0.00102806450046318	36.3897717689137
10762_2_KLRG2_KLRG2	KLRG2	rs2808466	chr1	207100406	C	T	0.2891	0.012694	0.11154	8.178e-115	35357	TRUE	reported	textfile	0.0144576949872292	518.650294029606
10762_2_KLRG2_KLRG2	KLRG2	rs2491393	chr1	207126914	G	A	0.0786	0.008568	0.32234	4.56e-20	35357	TRUE	reported	textfile	0.0023745334661766	84.1514511336179
10762_2_KLRG2_KLRG2	KLRG2	rs1107080	chr9	114329677	G	C	-0.0786	0.01305	0.10966	1.712e-09	35349	TRUE	reported	textfile	0.00102518319031867	36.2743380698231
10772_21_CSGALNACT2_CGAT2	CSGALNACT2	rs2435382	chr10	43181651	T	A	-0.1148	0.008361	0.33153	6.609e-43	35316	TRUE	reported	textfile	0.00530986685258779	188.513620255743
10772_21_CSGALNACT2_CGAT2	CSGALNACT2	rs10922098	chr1	196695521	T	C	-0.15	0.008042	0.40011	1.204e-77	35326	TRUE	reported	textfile	0.00975222674809305	347.880264873876
10772_21_CSGALNACT2_CGAT2	CSGALNACT2	rs6542680	chr2	3592552	T	C	-0.124	0.010201	0.18362	5.317e-34	35320	TRUE	reported	textfile	0.00416604647038668	147.751970817634
10772_21_CSGALNACT2_CGAT2	CSGALNACT2	rs1355538	chr3	165787389	G	A	-0.0693	0.008048	0.39847	7.265e-18	35326	TRUE	reported	textfile	0.00209452464468041	74.142281384263
10772_21_CSGALNACT2_CGAT2	CSGALNACT2	rs550671	chr6	31976816	T	C	0.1092	0.011329	0.14045	5.488e-22	35428	TRUE	reported	textfile	0.00261564042440516	92.9046829192374
10772_21_CSGALNACT2_CGAT2	CSGALNACT2	rs62404084	chr6	32635544	T	C	0.0591	0.00962	0.21057	8.086e-10	35427	TRUE	reported	textfile	0.00106421166014787	37.7398612611448
10781_19_CLEC4G_CLC4G	CLEC4G	rs117133715	chr19	7736670	CCTTT	CCTTC	0.2029	0.015715	0.0746	3.879e-38	35357	TRUE	reported	textfile	0.00469263884049478	166.690464353056
10781_19_CLEC4G_CLC4G	CLEC4G	rs62122042	chr2	20522215	A	T	-0.074	0.013171	0.10816	1.928e-08	35358	TRUE	reported	textfile	0.000891970923705796	31.564678754207
10781_19_CLEC4G_CLC4G	CLEC4G	rs1801701	chr2	21005955	T	C	-0.3709	0.012024	0.12795	1e-200	35361	TRUE	reported	textfile	0.0262035057958726	951.461385362144
10781_19_CLEC4G_CLC4G	CLEC4G	rs115256181	chr2	22085884	TAAAAT	AAAAAT	-0.078	0.013573	0.10276	9.092e-09	35355	TRUE	reported	textfile	0.000933213873928825	33.0227273523259
10781_19_CLEC4G_CLC4G	CLEC4G	rs6445035	chr3	165762312	A	G	0.1356	0.010388	0.1904	6.07e-39	35327	TRUE	reported	textfile	0.00480019654918599	170.38482374296
10781_19_CLEC4G_CLC4G	CLEC4G	rs3863087	chr3	165792099	A	G	-0.1104	0.014133	0.09559	5.647e-15	35326	TRUE	reported	textfile	0.00172435008245427	61.0161555254261
10781_19_CLEC4G_CLC4G	CLEC4G	rs79428469	chr6	32634257	C	T	0.054	0.008913	0.2926	1.374e-09	35427	TRUE	reported	textfile	0.00103503631102009	36.7041514473999
10781_19_CLEC4G_CLC4G	CLEC4G	rs78810414	chr8	20013602	T	C	-0.0908	0.01439	0.08751	2.794e-10	35356	TRUE	reported	textfile	0.00112485926249439	39.8130584537965
10785_8_LRRC52_LRC52	LRRC52	rs61801825	chr1	161599096	G	A	-0.0769	0.013118	0.09435	4.572e-09	35339	TRUE	reported	textfile	0.000971496074389015	34.3631404367226
10785_8_LRRC52_LRC52	LRRC52	rs111653192	chr14	105673116	A	G	-0.0887	0.015877	0.06881	2.316e-08	35088	TRUE	reported	textfile	0.000888721317092406	31.2094126017773
10785_8_LRRC52_LRC52	LRRC52	rs12589177	chr14	106782999	G	A	-0.1986	0.007978	0.41862	8.53e-137	34954	TRUE	reported	textfile	0.0174197364049628	619.648744621228
10785_8_LRRC52_LRC52	LRRC52	rs61997798	chr14	106821535	T	C	0.1346	0.017527	0.05376	1.596e-14	34914	TRUE	reported	textfile	0.00168632918842032	58.972571795265
10785_8_LRRC52_LRC52	LRRC52	rs41547217	chr6	32521980	G	C	0.057	0.00787	0.48969	4.395e-13	35427	TRUE	reported	textfile	0.00147850666579904	52.4536517096293
10798_4_CD300E_CLM2	CD300E	rs10922094	chr1	196692375	CATTA	GATTA	-0.114	0.00803	0.40155	9.574e-46	35327	TRUE	reported	textfile	0.00567284807141029	201.536644889851
10798_4_CD300E_CLM2	CD300E	rs1555405	chr14	100710432	A	G	-0.0511	0.00861	0.30381	2.934e-09	35368	TRUE	reported	textfile	0.000994930369548841	35.2217506388436
10798_4_CD300E_CLM2	CD300E	rs1706435	chr3	165743688	G	A	0.0697	0.00815	0.36981	1.21e-17	35327	TRUE	reported	textfile	0.00206607160335017	73.1350817038619
10798_4_CD300E_CLM2	CD300E	rs9501600	chr6	32009122	T	C	0.0957	0.011421	0.15016	5.323e-17	35428	TRUE	reported	textfile	0.00197792183716623	70.2087263765105
10800_15_SERPINH1_Collagen_binding_protein	SERPINH1	rs514887	chr11	75581004	A	G	0.1232	0.008064	0.44086	1.072e-52	35360	TRUE	reported	textfile	0.0065576883639077	233.397291876152
10800_15_SERPINH1_Collagen_binding_protein	SERPINH1	rs594708	chr11	75690770	ACAG	GCAG	0.0812	0.008797	0.29394	2.707e-20	35363	TRUE	reported	textfile	0.00240352519684585	85.1958247972321
10800_15_SERPINH1_Collagen_binding_protein	SERPINH1	rs2588512	chr2	54964946	G	A	-0.0743	0.010125	0.19505	2.168e-13	35334	TRUE	reported	textfile	0.00152171521574845	53.8471820791193
10800_15_SERPINH1_Collagen_binding_protein	SERPINH1	rs9865425	chr3	12720958	C	T	0.0632	0.008029	0.47629	3.497e-15	35357	TRUE	reported	textfile	0.0017493448713159	61.956471160443
10800_15_SERPINH1_Collagen_binding_protein	SERPINH1	rs1354034	chr3	56815721	C	T	0.0488	0.008232	0.38119	3.071e-09	35344	TRUE	reported	textfile	0.00099330271307614	35.1402093508232
10800_15_SERPINH1_Collagen_binding_protein	SERPINH1	rs9656588	chr7	50267184	C	T	-0.0659	0.008453	0.34123	6.409e-15	35325	TRUE	reported	textfile	0.00171759330294085	60.7749348608833
10800_15_SERPINH1_Collagen_binding_protein	SERPINH1	rs7782210	chr7	50309149	G	A	0.0495	0.008283	0.37368	2.286e-09	35323	TRUE	reported	textfile	0.00101004010252898	35.7116967072298
10800_15_SERPINH1_Collagen_binding_protein	SERPINH1	rs72673731	chr8	105524039	T	C	0.0647	0.010222	0.19205	2.46e-10	35350	TRUE	reported	textfile	0.00113202359721392	40.0601191144624
10800_15_SERPINH1_Collagen_binding_protein	SERPINH1	rs10098139	chr8	105532805	C	T	0.0658	0.010127	0.1966	8.161e-11	35350	TRUE	reported	textfile	0.0011928405542153	42.2148835354751
10809_14_KLRB1_KLRB1	KLRB1	rs139517772	chr12	9125550	C	A	-0.1543	0.027023	0.0209	1.13e-08	35375	TRUE	reported	textfile	0.000920806117407502	32.6016946309096
10809_14_KLRB1_KLRB1	KLRB1	rs10691349	chr12	9584213	ATTGT	A	0.0788	0.011497	0.13729	7.182e-12	35374	TRUE	reported	textfile	0.00132624218814543	46.9741377623322
10809_14_KLRB1_KLRB1	KLRB1	rs1135816	chr12	9598073	G	A	-0.2296	0.008094	0.37818	5.361e-177	35372	TRUE	reported	textfile	0.0222427657904093	804.623682117535
10809_14_KLRB1_KLRB1	KLRB1	rs118021813	chr12	9889577	C	T	-0.0966	0.016561	0.06111	5.447e-09	35373	TRUE	reported	textfile	0.000960929922648509	34.0217448066058
10809_14_KLRB1_KLRB1	KLRB1	rs713452	chr1	56920602	C	T	0.0695	0.008553	0.29838	4.448e-16	35357	TRUE	reported	textfile	0.00186400457639551	66.0249526122888
10809_14_KLRB1_KLRB1	KLRB1	rs10922094	chr1	196692375	CATTA	GATTA	-0.0982	0.008031	0.40155	2.195e-34	35327	TRUE	reported	textfile	0.00421446816249564	149.506176862642
10809_14_KLRB1_KLRB1	KLRB1	rs7310615	chr12	111427245	G	C	-0.0493	0.008152	0.37607	1.469e-09	35358	TRUE	reported	textfile	0.00103330567389913	36.5713447844457
10809_14_KLRB1_KLRB1	KLRB1	rs8117436	chr20	1946357	A	G	0.0877	0.016042	0.06351	4.578e-08	35361	TRUE	reported	textfile	0.000844482618927558	29.8852985378362
10809_14_KLRB1_KLRB1	KLRB1	rs697356	chr3	165718150	C	G	0.0448	0.008174	0.36502	4.238e-08	35326	TRUE	reported	textfile	0.000849616926123903	30.0373885721482
10809_14_KLRB1_KLRB1	KLRB1	rs28455809	chr6	32557482	C	T	0.0534	0.008582	0.26647	4.892e-10	35427	TRUE	reported	textfile	0.0010916834973156	38.715152585579
10809_14_KLRB1_KLRB1	KLRB1	rs7862602	chr9	136946019	T	G	0.1026	0.007935	0.43654	3.067e-38	35248	TRUE	reported	textfile	0.00472075354379039	167.176880254336
10814_7_CD1A_CD1A	CD1A	rs114009540	chr1	196158413	A	G	-0.1209	0.021621	0.03606	2.248e-08	35325	TRUE	reported	textfile	0.000884371279472398	31.266297720523
10814_7_CD1A_CD1A	CD1A	rs10922098	chr1	196695521	T	C	-0.2251	0.008098	0.40011	4.8e-170	35326	TRUE	reported	textfile	0.0214044569559853	772.62873603668
10814_7_CD1A_CD1A	CD1A	rs3900909	chr1	197788716	T	C	0.1471	0.022155	0.03376	3.148e-11	35325	TRUE	reported	textfile	0.00124640167283134	44.0815896565103
10814_7_CD1A_CD1A	CD1A	rs1047286	chr19	6713251	A	G	-0.0524	0.009325	0.24066	1.919e-08	35360	TRUE	reported	textfile	0.00089220567992428	31.5747796284896
10814_7_CD1A_CD1A	CD1A	rs72848922	chr2	88948138	C	G	-0.1005	0.01401	0.08931	7.319e-13	35337	TRUE	reported	textfile	0.001454099782041	51.4554371383463
10814_7_CD1A_CD1A	CD1A	rs111696008	chr2	216622986	A	G	-0.1487	0.026512	0.02443	2.037e-08	35347	TRUE	reported	textfile	0.000889197124908802	31.4566435368939
10814_7_CD1A_CD1A	CD1A	rs1707652	chr3	165761011	T	C	0.1218	0.008593	0.3102	1.307e-45	35327	TRUE	reported	textfile	0.00565503469514033	200.900198196896
10814_7_CD1A_CD1A	CD1A	rs550671	chr6	31976816	T	C	0.1726	0.011437	0.14045	1.846e-51	35428	TRUE	reported	textfile	0.00638745378893426	227.736594902776
10814_7_CD1A_CD1A	CD1A	rs28471056	chr6	32635749	AGGTGTTCTGTCTCAATCCACTGTGCTCACAGAGTACGT	AGGTGTTCTGTCTCAATCCACTGTGCTCACAGAGTACCT	0.0854	0.010118	0.18962	3.166e-17	35426	TRUE	reported	textfile	0.00200692803346723	71.2363849555132
10814_7_CD1A_CD1A	CD1A	rs9272526	chr6	32638792	A	G	0.065	0.010535	0.14653	6.83e-10	35426	TRUE	reported	textfile	0.00107341852236308	38.0656380971887
10815_2_HABP4_HABP4	HABP4	rs473902	chr9	95493953	G	T	0.0907	0.014667	0.0805	6.254e-10	35333	TRUE	reported	textfile	0.00108113938812923	38.2390774948391
10815_2_HABP4_HABP4	HABP4	rs58088508	chr9	96324935	C	G	0.3486	0.009397	0.22792	1e-200	35333	TRUE	reported	textfile	0.0374888042473256	1376.10549228625
10815_2_HABP4_HABP4	HABP4	rs147602960	chr9	97066766	G	A	0.2744	0.024165	0.02854	6.969e-30	35333	TRUE	reported	textfile	0.00363606885897138	128.934764538495
10815_2_HABP4_HABP4	HABP4	rs28825490	chr9	97218116	A	C	0.0587	0.009248	0.39761	2.189e-10	35329	TRUE	reported	textfile	0.00113908002855986	40.2861693398566
10815_2_HABP4_HABP4	HABP4	rs6695321	chr1	196706731	G	A	-0.0496	0.008084	0.40304	8.487e-10	35327	TRUE	reported	textfile	0.00106448963429783	37.6431670927432
10815_2_HABP4_HABP4	HABP4	rs116836559	chr9	93102773	G	A	0.2113	0.034163	0.01249	6.21e-10	35345	TRUE	reported	textfile	0.00108115811194405	38.2527283980501
10816_150_PILRA_PILRA_isoform_FDF03_M14	PILRA	rs45454594	chr7	99444550	A	C	0.6173	0.018062	0.04987	1e-200	35356	TRUE	reported	textfile	0.0319802583016153	1167.98243185787
10816_150_PILRA_PILRA_isoform_FDF03_M14	PILRA	rs199974872	chr7	99825735	GA	G	-0.411	0.025535	0.02384	2.737e-58	35356	TRUE	reported	textfile	0.00727408137126374	259.052239871895
10816_150_PILRA_PILRA_isoform_FDF03_M14	PILRA	rs76265464	chr7	99883893	C	T	-0.4186	0.032241	0.01535	1.52e-38	35356	TRUE	reported	textfile	0.00474517906326558	168.560912314692
10816_150_PILRA_PILRA_isoform_FDF03_M14	PILRA	rs75126895	chr7	99924066	C	T	-0.3994	0.018752	0.04627	1.156e-100	35356	TRUE	reported	textfile	0.0126683734054483	453.624356105164
10816_150_PILRA_PILRA_isoform_FDF03_M14	PILRA	rs12705068	chr7	100019125	T	C	0.9361	0.024877	0.0266	1e-200	35356	TRUE	reported	textfile	0.0385063004962696	1415.87173004646
10816_150_PILRA_PILRA_isoform_FDF03_M14	PILRA	rs371165331	chr7	100278477	CTTTTTCTTTCTT	CTTTTTCTTTTTT	0.963	0.029804	0.01815	1e-200	35352	TRUE	reported	textfile	0.0286846611104128	1043.94806676512
10816_150_PILRA_PILRA_isoform_FDF03_M14	PILRA	rs62482204	chr7	100398887	A	G	0.8826	0.03042	0.01703	4.39e-185	35357	TRUE	reported	textfile	0.0232549409593605	841.753362362269
10816_150_PILRA_PILRA_isoform_FDF03_M14	PILRA	rs149744179	chr7	100437664	T	C	-0.4345	0.029726	0.01795	2.199e-48	35357	TRUE	reported	textfile	0.0060064074690468	213.639743418705
10816_150_PILRA_PILRA_isoform_FDF03_M14	PILRA	rs78690606	chr7	100492646	A	C	0.8815	0.039318	0.01013	2.52e-111	35357	TRUE	reported	textfile	0.0140170236051344	502.617064821474
10816_150_PILRA_PILRA_isoform_FDF03_M14	PILRA	rs73405382	chr7	100509350	G	C	-0.4146	0.012947	0.10169	1e-200	35357	TRUE	reported	textfile	0.0281856590780709	1025.40571253542
10816_150_PILRA_PILRA_isoform_FDF03_M14	PILRA	rs140711669	chr7	100653245	C	G	-0.3564	0.022643	0.03083	8.071e-56	35356	TRUE	reported	textfile	0.00695843793445173	247.732445581536
10816_150_PILRA_PILRA_isoform_FDF03_M14	PILRA	rs55867908	chr7	100804512	C	A	0.8678	0.035981	0.01212	1.614e-128	35357	TRUE	reported	textfile	0.0161856658573512	581.658750566321
10816_150_PILRA_PILRA_isoform_FDF03_M14	PILRA	rs143364347	chr7	101226262	A	G	0.7139	0.031966	0.01561	1.753e-110	35355	TRUE	reported	textfile	0.013911160951299	498.739316009015
10816_150_PILRA_PILRA_isoform_FDF03_M14	PILRA	rs146216542	chr7	8321631	A	G	0.1208	0.020539	0.03926	4.065e-09	35352	TRUE	reported	textfile	0.000977544508574329	34.5900116540465
10816_150_PILRA_PILRA_isoform_FDF03_M14	PILRA	rs5745757	chr7	81704940	A	G	-0.2253	0.039777	0.01029	1.478e-08	35335	TRUE	reported	textfile	0.000907108227972972	32.0799550101117
10816_150_PILRA_PILRA_isoform_FDF03_M14	PILRA	rs148292738	chr7	81714369	G	A	-0.1987	0.028085	0.021	1.495e-12	35336	TRUE	reported	textfile	0.00141453836363523	50.0520991551226
10816_150_PILRA_PILRA_isoform_FDF03_M14	PILRA	rs117466579	chr7	85686314	C	A	0.167	0.029858	0.01834	2.229e-08	35337	TRUE	reported	textfile	0.000884499384850816	31.2814541906925
10816_150_PILRA_PILRA_isoform_FDF03_M14	PILRA	rs79858296	chr7	86715697	A	C	-0.0823	0.012316	0.12056	2.35e-11	35338	TRUE	reported	textfile	0.00126203065591822	44.6514667774311
10816_150_PILRA_PILRA_isoform_FDF03_M14	PILRA	rs62467851	chr7	92420223	A	G	0.1671	0.026547	0.02349	3.085e-10	35330	TRUE	reported	textfile	0.00112018975860857	39.6184439673079
10816_150_PILRA_PILRA_isoform_FDF03_M14	PILRA	rs12670513	chr7	97534099	G	T	-0.1211	0.009933	0.20016	3.428e-34	35340	TRUE	reported	textfile	0.00418830300538145	148.62875386065
10816_150_PILRA_PILRA_isoform_FDF03_M14	PILRA	rs117850863	chr7	99276953	T	G	0.8264	0.022857	0.03088	1e-200	35356	TRUE	reported	textfile	0.0356542896403299	1307.12641991645
10816_150_PILRA_PILRA_isoform_FDF03_M14	PILRA	rs712846	chr7	101677291	G	A	0.1385	0.008541	0.31797	3.88e-59	35354	TRUE	reported	textfile	0.00738287151725578	262.940530027901
10816_150_PILRA_PILRA_isoform_FDF03_M14	PILRA	rs143036628	chr7	103401145	G	A	0.2874	0.027166	0.0213	3.708e-26	35356	TRUE	reported	textfile	0.00315563212864172	111.917388382533
10816_150_PILRA_PILRA_isoform_FDF03_M14	PILRA	rs138702212	chr7	110608714	T	C	0.1995	0.035331	0.01157	1.637e-08	35351	TRUE	reported	textfile	0.00090111602043057	31.8822798393313
10816_150_PILRA_PILRA_isoform_FDF03_M14	PILRA	rs73203019	chr7	111453363	G	C	0.1011	0.01608	0.06499	3.228e-10	35353	TRUE	reported	textfile	0.00111691110684229	39.5280738827334
10816_150_PILRA_PILRA_isoform_FDF03_M14	PILRA	rs118045511	chr7	111802503	C	T	0.1647	0.02973	0.01777	3.028e-08	35348	TRUE	reported	textfile	0.000867472331571349	30.688298281383
10816_150_PILRA_PILRA_isoform_FDF03_M14	PILRA	rs1206383	chr7	122015755	G	A	-0.0824	0.014652	0.08025	1.867e-08	35342	TRUE	reported	textfile	0.000894089529601927	31.6253999150656
10817_26_TOMM20L_TO20L	TOMM20L	rs72748420	chr1	196141224	T	C	0.0851	0.015288	0.07417	2.597e-08	35325	TRUE	reported	textfile	0.000876384777892745	30.9836931465419
10817_26_TOMM20L_TO20L	TOMM20L	rs1329424	chr1	196677046	G	T	-0.2631	0.008137	0.39735	1e-200	35326	TRUE	reported	textfile	0.028744328493779	1045.41439448135
10817_26_TOMM20L_TO20L	TOMM20L	rs3900909	chr1	197788716	T	C	0.1543	0.022303	0.03376	4.574e-12	35325	TRUE	reported	textfile	0.00135311610787511	47.860881608314
10817_26_TOMM20L_TO20L	TOMM20L	rs10801660	chr1	198272225	A	G	0.0756	0.012505	0.11574	1.49e-09	35333	TRUE	reported	textfile	0.00103334817314626	36.5469900708542
10817_26_TOMM20L_TO20L	TOMM20L	rs1047286	chr19	6713251	A	G	-0.0602	0.00937	0.24066	1.323e-10	35360	TRUE	reported	textfile	0.00116599010773071	41.2752047095284
10817_26_TOMM20L_TO20L	TOMM20L	rs2686395	chr3	165767231	C	T	-0.1214	0.008636	0.3101	6.916e-45	35327	TRUE	reported	textfile	0.00556266324998643	197.600263027099
10817_26_TOMM20L_TO20L	TOMM20L	rs1265941	chr6	31904575	C	A	0.1579	0.01542	0.07271	1.313e-24	35429	TRUE	reported	textfile	0.00295089100097707	104.850618237418
10817_26_TOMM20L_TO20L	TOMM20L	rs550671	chr6	31976816	T	C	0.1925	0.011499	0.14045	6.686e-63	35428	TRUE	reported	textfile	0.0078482492428538	280.231403578296
10817_26_TOMM20L_TO20L	TOMM20L	rs112164276	chr6	32481499	G	A	0.0958	0.015438	0.07336	5.453e-10	35427	TRUE	reported	textfile	0.00108578231129148	38.5056471280372
10817_26_TOMM20L_TO20L	TOMM20L	rs41548618	chr6	32521968	G	C	0.0543	0.008621	0.35223	2.997e-10	35426	TRUE	reported	textfile	0.00111860350411002	39.6697852904265
10818_36_SMPD1_ASM	SMPD1	rs57528411	chr11	6237459	A	G	0.0989	0.014441	0.09364	7.452e-12	35367	TRUE	reported	textfile	0.00132441550746204	46.9000696008756
10818_36_SMPD1_ASM	SMPD1	rs142303644	chr11	6300695	T	C	-0.2121	0.027837	0.02445	2.552e-14	35363	TRUE	reported	textfile	0.00163898504558761	58.0512954020643
10818_36_SMPD1_ASM	SMPD1	rs1050228	chr11	6390700	CCTGGCGCTGGCGCTGGCGCTGGCG	CCTGGTGCTGGCGCTGGCGCTGGCG	0.2847	0.008282	0.4708	1e-200	35363	TRUE	reported	textfile	0.0323355438663329	1181.62567552182
10818_36_SMPD1_ASM	SMPD1	rs117210486	chr11	6400929	T	G	-0.2693	0.023341	0.03233	8.511e-31	35365	TRUE	reported	textfile	0.00374997586070213	133.109553976249
10818_36_SMPD1_ASM	SMPD1	rs77690773	chr11	6428913	C	T	-0.1693	0.025647	0.02636	4.082e-11	35364	TRUE	reported	textfile	0.00123067841837448	43.572874426742
10818_36_SMPD1_ASM	SMPD1	rs113199701	chr11	6591621	T	C	0.128	0.022001	0.0387	5.96e-09	35368	TRUE	reported	textfile	0.000956112865589491	33.8462484380215
10818_36_SMPD1_ASM	SMPD1	rs12743641	chr1	172622949	A	G	0.0553	0.009386	0.25863	3.815e-09	35342	TRUE	reported	textfile	0.000981231964912061	34.7107969835201
10818_36_SMPD1_ASM	SMPD1	rs78444298	chr1	184702964	A	G	-0.3267	0.039545	0.01105	1.438e-16	35348	TRUE	reported	textfile	0.00192713664883392	68.2480953955338
10818_36_SMPD1_ASM	SMPD1	rs7897379	chr10	63541965	C	T	0.0834	0.00824	0.48021	4.432e-24	35339	TRUE	reported	textfile	0.00289045555143993	102.436114858092
10818_36_SMPD1_ASM	SMPD1	rs139736720	chr11	5080729	A	G	0.2147	0.037078	0.0135	7.021e-09	35367	TRUE	reported	textfile	0.000947156461745072	33.5279444788767
10818_36_SMPD1_ASM	SMPD1	rs3923092	chr11	7483560	A	G	-0.0671	0.010013	0.22443	2.062e-11	35363	TRUE	reported	textfile	0.00126828351872893	44.9047254289482
10818_36_SMPD1_ASM	SMPD1	rs60167606	chr12	101558771	A	G	-0.0948	0.010854	0.183	2.458e-18	35351	TRUE	reported	textfile	0.00215327339098797	76.2803134672789
10818_36_SMPD1_ASM	SMPD1	rs2251298	chr12	101687067	TTTTATATATATATAT	TTATATATATATATAT	0.3109	0.010132	0.21681	1e-200	35351	TRUE	reported	textfile	0.0259437886914135	941.513411449554
10818_36_SMPD1_ASM	SMPD1	rs7980436	chr12	101707848	T	C	-0.2692	0.014481	0.09286	3.839e-77	35352	TRUE	reported	textfile	0.00968086548899691	345.563953184667
10818_36_SMPD1_ASM	SMPD1	rs2946833	chr12	102322796	G	T	0.0739	0.011202	0.16935	4.188e-11	35352	TRUE	reported	textfile	0.00122955916758839	43.5184250527323
10818_36_SMPD1_ASM	SMPD1	rs67057049	chr12	103576792	C	G	-0.0485	0.008581	0.38785	1.583e-08	35354	TRUE	reported	textfile	0.000902769484914486	31.9435444879006
10818_36_SMPD1_ASM	SMPD1	rs17532371	chr13	41061165	G	C	0.0927	0.016344	0.06781	1.413e-08	35346	TRUE	reported	textfile	0.000909300445998311	32.167564944515
10818_36_SMPD1_ASM	SMPD1	rs17092065	chr14	39240201	T	C	0.0515	0.008382	0.40075	8.043e-10	35355	TRUE	reported	textfile	0.00106660799405605	37.7480547908635
10818_36_SMPD1_ASM	SMPD1	rs112963922	chr14	94411531	T	C	0.2218	0.038561	0.01119	8.823e-09	35359	TRUE	reported	textfile	0.000934803573295446	33.082775838075
10818_36_SMPD1_ASM	SMPD1	rs55707100	chr15	43528519	T	C	0.1872	0.025126	0.02732	9.305e-14	35351	TRUE	reported	textfile	0.00156776825734512	55.5060607690566
10818_36_SMPD1_ASM	SMPD1	rs339969	chr15	60591082	A	C	0.0589	0.008666	0.33988	1.068e-11	35358	TRUE	reported	textfile	0.00130478362704536	46.1922007450451
10818_36_SMPD1_ASM	SMPD1	rs62061733	chr17	45941033	G	A	0.0654	0.010737	0.18202	1.12e-09	35351	TRUE	reported	textfile	0.00104841283277514	37.0992405456427
10818_36_SMPD1_ASM	SMPD1	rs2532362	chr17	46256133	T	G	0.0622	0.010712	0.184	6.376e-09	35348	TRUE	reported	textfile	0.000952929443078801	33.7143715123323
10818_36_SMPD1_ASM	SMPD1	rs56255430	chr19	19367068	C	A	0.1385	0.015313	0.0795	1.502e-19	35341	TRUE	reported	textfile	0.00230938337676494	81.800207190197
10818_36_SMPD1_ASM	SMPD1	rs429358	chr19	44908684	C	T	-0.0752	0.010969	0.17407	7.105e-12	35356	TRUE	reported	textfile	0.00132758255865501	46.9977471681257
10818_36_SMPD1_ASM	SMPD1	rs8736	chr19	54173495	C	T	-0.0741	0.008387	0.41652	9.97e-19	35359	TRUE	reported	textfile	0.00220275125804621	78.0546111235886
10818_36_SMPD1_ASM	SMPD1	rs738409	chr22	43928847	G	C	0.0599	0.009782	0.22998	9.141e-10	35360	TRUE	reported	textfile	0.00105931658618334	37.4950349667102
10818_36_SMPD1_ASM	SMPD1	rs4681749	chr3	57703214	G	A	0.0603	0.010667	0.18216	1.577e-08	35347	TRUE	reported	textfile	0.000903243870549143	31.9540168744407
10818_36_SMPD1_ASM	SMPD1	rs1154988	chr3	136206349	A	T	0.0632	0.009878	0.22728	1.573e-10	35349	TRUE	reported	textfile	0.00115668830993999	40.9328081921778
10818_36_SMPD1_ASM	SMPD1	rs1707652	chr3	165761011	T	C	0.0854	0.00888	0.3102	6.769e-22	35327	TRUE	reported	textfile	0.00261124438573148	92.4837054826778
10818_36_SMPD1_ASM	SMPD1	rs6858114	chr4	76277312	A	G	0.0494	0.008431	0.38625	4.647e-09	35344	TRUE	reported	textfile	0.000970416940499612	34.329789720646
10818_36_SMPD1_ASM	SMPD1	rs56055826	chr4	118868269	A	T	-0.1094	0.017255	0.06196	2.297e-10	35340	TRUE	reported	textfile	0.00113617298140362	40.1958
10818_36_SMPD1_ASM	SMPD1	rs41280463	chr4	153270074	A	G	-0.0715	0.010616	0.18512	1.641e-11	35364	TRUE	reported	textfile	0.00128106794561573	45.3592329522363
10818_36_SMPD1_ASM	SMPD1	rs9639523	chr7	25952357	T	G	0.0514	0.008703	0.33286	3.501e-09	35359	TRUE	reported	textfile	0.000985507843718778	34.878974333151
10818_36_SMPD1_ASM	SMPD1	rs7036351	chr9	34592701	T	C	0.0724	0.010429	0.19176	3.855e-12	35338	TRUE	reported	textfile	0.00136193990497627	48.1911419214908
10825_12_VSIG10_VSI10	VSIG10	rs10922098	chr1	196695521	T	C	-0.0504	0.008051	0.40011	3.844e-10	35326	TRUE	reported	textfile	0.00110811654501554	39.1865320806695
10825_12_VSIG10_VSI10	VSIG10	rs4448834	chr14	106715151	T	C	-0.0577	0.008069	0.36848	8.629e-13	34957	TRUE	reported	textfile	0.00146064013263365	51.1313603531772
10825_12_VSIG10_VSI10	VSIG10	rs697356	chr3	165718150	C	G	0.0512	0.00817	0.36502	3.691e-10	35326	TRUE	reported	textfile	0.00111050058591432	39.2709330910446
10832_24_B4GALT6_B4GT6	B4GALT6	rs1816633	chr18	31162268	A	T	-0.0931	0.00894	0.3241	2.144e-25	35339	TRUE	reported	textfile	0.00305942169322256	108.442555881338
10832_24_B4GALT6_B4GT6	B4GALT6	rs78796387	chr18	31207671	T	G	0.4779	0.022772	0.03351	8.821e-98	35339	TRUE	reported	textfile	0.0123094417347434	440.399818486276
10832_24_B4GALT6_B4GT6	B4GALT6	rs143674791	chr18	31324045	T	G	0.7855	0.036754	0.0137	2.432e-101	35339	TRUE	reported	textfile	0.0127600281291808	456.728988744655
10832_24_B4GALT6_B4GT6	B4GALT6	rs142098862	chr18	31441439	A	G	-0.373	0.037114	0.013	9.172e-24	35339	TRUE	reported	textfile	0.00285002299723734	100.999112446549
10832_24_B4GALT6_B4GT6	B4GALT6	rs59477943	chr18	31556721	G	A	-0.9248	0.017513	0.03496	1e-200	35337	TRUE	reported	textfile	0.07314063284459	2788.36720342521
10832_24_B4GALT6_B4GT6	B4GALT6	rs113633457	chr18	31701321	T	A	-0.719	0.039776	0.01098	4.888e-73	35338	TRUE	reported	textfile	0.00916170667327242	326.731485033554
10832_24_B4GALT6_B4GT6	B4GALT6	rs17804730	chr18	32156054	A	C	-0.0747	0.008327	0.46091	2.937e-19	35338	TRUE	reported	textfile	0.00227213540636057	80.4710177678132
10832_24_B4GALT6_B4GT6	B4GALT6	rs148295641	chr18	32496370	T	G	-0.5256	0.030965	0.01896	1.277e-64	35334	TRUE	reported	textfile	0.00808814300656584	288.100466481142
10832_24_B4GALT6_B4GT6	B4GALT6	rs78705678	chr10	17794281	G	A	0.0484	0.00839	0.36741	7.999e-09	35341	TRUE	reported	textfile	0.000940760789874963	33.2768511101262
10832_24_B4GALT6_B4GT6	B4GALT6	rs140118846	chr12	111280204	A	G	-0.1357	0.022785	0.0313	2.589e-09	35358	TRUE	reported	textfile	0.00100216327990573	35.4680296813041
10832_24_B4GALT6_B4GT6	B4GALT6	rs181707610	chr12	111370921	CAAAAAAAAAACAAAAAAAAAAAA	CAAAAAAAAAACAAAAACAAAAAA	-0.1957	0.028014	0.02068	2.833e-12	35356	TRUE	reported	textfile	0.00137838088340054	48.7985407274193
10832_24_B4GALT6_B4GT6	B4GALT6	rs189321311	chr18	27507461	A	C	0.1989	0.033109	0.0155	1.884e-09	35358	TRUE	reported	textfile	0.0010196396079751	36.0871738914073
10832_24_B4GALT6_B4GT6	B4GALT6	rs147694814	chr18	29701866	A	G	0.213	0.025428	0.02874	5.445e-17	35334	TRUE	reported	textfile	0.00198189397306749	70.1633341454937
10832_24_B4GALT6_B4GT6	B4GALT6	rs12608350	chr18	30248345	C	T	-0.0774	0.008397	0.43557	3.047e-20	35334	TRUE	reported	textfile	0.00239882056964609	84.9589295946222
10832_24_B4GALT6_B4GT6	B4GALT6	rs138902810	chr18	33213376	G	C	-0.3312	0.032414	0.01697	1.649e-24	35331	TRUE	reported	textfile	0.00294630713339171	104.397672322268
10832_24_B4GALT6_B4GT6	B4GALT6	rs145766357	chr18	35336585	GTATAAATTC	ATATAAATTC	-0.1324	0.024046	0.03141	3.667e-08	35323	TRUE	reported	textfile	0.00085755130814868	30.3155669091798
10832_24_B4GALT6_B4GT6	B4GALT6	rs117474269	chr18	44999000	A	G	0.1515	0.024128	0.03106	3.408e-10	35334	TRUE	reported	textfile	0.00111456523625505	39.4237592789381
10832_24_B4GALT6_B4GT6	B4GALT6	rs141745012	chr18	46110414	A	G	-0.1003	0.017754	0.05903	1.61e-08	35340	TRUE	reported	textfile	0.000902299775003562	31.9142656838218
10832_24_B4GALT6_B4GT6	B4GALT6	rs8102873	chr19	56977055	T	C	-0.0473	0.008221	0.40098	8.739e-09	35160	TRUE	reported	textfile	0.000940622621725732	33.101546197801
10832_24_B4GALT6_B4GT6	B4GALT6	rs1260326	chr2	27508073	C	T	0.048	0.008534	0.34132	1.86e-08	35361	TRUE	reported	textfile	0.000893849274637936	31.6338924337286
10832_24_B4GALT6_B4GT6	B4GALT6	rs4684847	chr3	12344838	T	C	0.0828	0.012511	0.11896	3.639e-11	35356	TRUE	reported	textfile	0.0012373022819582	43.7977759644956
10832_24_B4GALT6_B4GT6	B4GALT6	rs62621812	chr7	127375029	A	G	0.1436	0.025381	0.02528	1.534e-08	35344	TRUE	reported	textfile	0.000904862454540805	32.008612259837
10832_24_B4GALT6_B4GT6	B4GALT6	rs2980858	chr8	125488935	C	T	0.0571	0.0086	0.31966	3.139e-11	35356	TRUE	reported	textfile	0.00124529151371766	44.0809297837507
10833_64_HHIP_HHIP	HHIP	rs7438126	chr4	144302051	C	T	-0.0554	0.008236	0.47588	1.737e-11	35348	TRUE	reported	textfile	0.00127839908282213	45.244134040892
10833_64_HHIP_HHIP	HHIP	rs140950906	chr4	144405145	TTCTCTCTCTCTCTCTCTCTCTCTC	TTCTCTCTCTCTCTCTCTCTC	0.0549	0.009506	0.2472	7.674e-09	35348	TRUE	reported	textfile	0.000942702413818884	33.3522007189662
10833_64_HHIP_HHIP	HHIP	rs11727676	chr4	144737912	C	T	0.2352	0.013296	0.10368	5.054e-70	35350	TRUE	reported	textfile	0.00877436565237472	312.901791814808
10833_64_HHIP_HHIP	HHIP	rs78689694	chr11	126364925	C	G	-0.079	0.01334	0.10578	3.183e-09	35363	TRUE	reported	textfile	0.00099074738103064	35.0685622268072
10833_64_HHIP_HHIP	HHIP	rs181707610	chr12	111370921	CAAAAAAAAAACAAAAAAAAAAAA	CAAAAAAAAAACAAAAACAAAAAA	-0.1639	0.028475	0.02068	8.612e-09	35356	TRUE	reported	textfile	0.000936182561281043	33.1288128884321
10833_64_HHIP_HHIP	HHIP	rs718530	chr13	45989518	C	T	0.0572	0.009325	0.26042	8.55e-10	35349	TRUE	reported	textfile	0.00106329853094962	37.6244191631002
10833_64_HHIP_HHIP	HHIP	rs118146573	chr16	56967026	A	G	-0.0741	0.011412	0.15106	8.413e-11	35357	TRUE	reported	textfile	0.00119102237050805	42.1588079927454
10833_64_HHIP_HHIP	HHIP	rs1065853	chr19	44909969	GGGGGGGTGGT	GGGGGGGGGGT	0.3405	0.017206	0.05944	3.679e-87	35354	TRUE	reported	textfile	0.0109559856997899	391.606441026806
10833_64_HHIP_HHIP	HHIP	rs77945941	chr2	219109023	C	G	-0.1172	0.013954	0.09516	4.511e-17	35357	TRUE	reported	textfile	0.00199120853234138	70.5396367875692
10833_64_HHIP_HHIP	HHIP	rs9274536	chr6	32666857	T	C	-0.0611	0.008095	0.45423	4.412e-14	35426	TRUE	reported	textfile	0.00160556815693701	56.9671109707038
10835_25_A4GNT_A4GCT	A4GNT	rs2251550	chr3	138140323	G	A	-0.0651	0.008527	0.30063	2.273e-14	35350	TRUE	reported	textfile	0.00164613154765217	58.2834000900014
10835_25_A4GNT_A4GCT	A4GNT	rs61801011	chr1	161572511	ATGTTTTTTGTTGTTGTTGTTGTTGTTG	TTGTTTTTTGTTGTTGTTGTTGTTGTTG	-0.0573	0.009813	0.20086	5.246e-09	35334	TRUE	reported	textfile	0.000964037579006099	34.0942438737656
10835_25_A4GNT_A4GCT	A4GNT	rs203687	chr1	196705140	T	C	-0.0488	0.007897	0.4315	6.438e-10	35327	TRUE	reported	textfile	0.00107979026902462	38.1848228534363
10835_25_A4GNT_A4GCT	A4GNT	rs4974539	chr3	194341178	A	G	0.1068	0.007888	0.44289	9.105e-42	35290	TRUE	reported	textfile	0.00516781396046273	183.309126499815
10835_25_A4GNT_A4GCT	A4GNT	rs2073044	chr6	32371209	T	C	0.0534	0.008889	0.26489	1.885e-09	35426	TRUE	reported	textfile	0.00101768268244919	36.0871165766796
10842_7_GCNT4_GCNT4	GCNT4	rs10922094	chr1	196692375	CATTA	GATTA	-0.1643	0.008104	0.40155	2.234e-91	35327	TRUE	reported	textfile	0.011501265303443	411.009324123054
10842_7_GCNT4_GCNT4	GCNT4	rs1555405	chr14	100710432	A	G	-0.0479	0.008696	0.30381	3.621e-08	35368	TRUE	reported	textfile	0.000857134654577572	30.3394291699321
10842_7_GCNT4_GCNT4	GCNT4	rs11569393	chr19	6721618	ATTTTTTTTTCC	ATTTTTTTTTCA	-0.0446	0.008058	0.45686	3.117e-08	35360	TRUE	reported	textfile	0.000865619115821813	30.6330772744929
10842_7_GCNT4_GCNT4	GCNT4	rs1355538	chr3	165787389	G	A	-0.0751	0.008119	0.39847	2.243e-20	35326	TRUE	reported	textfile	0.00241618243146863	85.5559469852112
10842_7_GCNT4_GCNT4	GCNT4	rs9267139	chr6	31471721	A	G	0.0783	0.012705	0.10872	7.146e-10	35427	TRUE	reported	textfile	0.00107096294710263	37.9795370780693
10842_7_GCNT4_GCNT4	GCNT4	rs28573154	chr6	32008772	A	G	0.116	0.0111	0.145	1.46e-25	35428	TRUE	reported	textfile	0.00307317059311562	109.205749329152
10842_7_GCNT4_GCNT4	GCNT4	rs7774739	chr6	32041524	G	A	0.0999	0.01111	0.17585	2.423e-19	35425	TRUE	reported	textfile	0.00227720900530914	80.8496862286218
10842_7_GCNT4_GCNT4	GCNT4	rs9271766	chr6	32626382	GGCATCTACAG	GGCATCTACAA	0.0579	0.010467	0.17434	3.17e-08	35425	TRUE	reported	textfile	0.000863033884825271	30.5976561161901
10847_1_SIGLEC15_SIG15	SIGLEC15	rs10305748	chr1	150812144	T	C	-0.1359	0.023614	0.02964	8.656e-09	35351	TRUE	reported	textfile	0.000936033490229994	33.1188481972105
10847_1_SIGLEC15_SIG15	SIGLEC15	rs10922098	chr1	196695521	T	C	-0.1836	0.00811	0.40011	1.847e-113	35326	TRUE	reported	textfile	0.0143005809694678	512.482519937282
10847_1_SIGLEC15_SIG15	SIGLEC15	rs1047286	chr19	6713251	A	G	-0.0566	0.009311	0.24066	1.213e-09	35360	TRUE	reported	textfile	0.00104393711861579	36.9501022232648
10847_1_SIGLEC15_SIG15	SIGLEC15	rs1707652	chr3	165761011	T	C	0.0963	0.008598	0.3102	4.069e-29	35327	TRUE	reported	textfile	0.00353843714480685	125.439150690518
10847_1_SIGLEC15_SIG15	SIGLEC15	rs3130955	chr6	31086734	A	C	0.0472	0.008586	0.31795	3.863e-08	35427	TRUE	reported	textfile	0.000852309914358955	30.2188345284349
10847_1_SIGLEC15_SIG15	SIGLEC15	rs9501600	chr6	32009122	T	C	0.1331	0.011543	0.15016	9.218e-31	35428	TRUE	reported	textfile	0.00373891206843758	132.95179400359
10847_1_SIGLEC15_SIG15	SIGLEC15	rs35209896	chr6	32519009	A	C	0.09	0.013637	0.09263	4.115e-11	35427	TRUE	reported	textfile	0.00122794620881551	43.5534757727452
10848_137_BTNL3_BTNL3	BTNL3	rs10922098	chr1	196695521	T	C	-0.1291	0.008111	0.40011	4.803e-57	35326	TRUE	reported	textfile	0.00712042300586556	253.325607744554
10848_137_BTNL3_BTNL3	BTNL3	rs6445035	chr3	165762312	A	G	0.1067	0.010105	0.1904	4.599e-26	35327	TRUE	reported	textfile	0.00314616090847365	111.488896098465
10848_137_BTNL3_BTNL3	BTNL3	rs3863087	chr3	165792099	A	G	-0.0933	0.013752	0.09559	1.164e-11	35326	TRUE	reported	textfile	0.00130128249517746	46.026396203344
10848_137_BTNL3_BTNL3	BTNL3	rs9501600	chr6	32009122	T	C	0.1306	0.011519	0.15016	8.534e-30	35428	TRUE	reported	textfile	0.00361524086317651	128.538219442299
10848_137_BTNL3_BTNL3	BTNL3	rs35209896	chr6	32519009	A	C	0.0908	0.013605	0.09263	2.489e-11	35427	TRUE	reported	textfile	0.00125572497033307	44.5399870479634
10851_77_EBI3_IL27B	EBI3	rs115770048	chr19	3340034	A	G	-0.3589	0.039906	0.01222	2.392e-19	35330	TRUE	reported	textfile	0.00228419792949236	80.8808924201075
10851_77_EBI3_IL27B	EBI3	rs34328206	chr19	3905944	A	G	-0.11	0.012716	0.13386	5.139e-18	35335	TRUE	reported	textfile	0.00211329668573693	74.8272439638144
10851_77_EBI3_IL27B	EBI3	rs8108746	chr19	4196009	A	G	0.351	0.00557	0.43089	1e-200	35334	TRUE	reported	textfile	0.101031230470773	3970.81139633218
10851_77_EBI3_IL27B	EBI3	rs9807813	chr19	4232418	T	C	-0.9235	0.012305	0.05002	1e-200	35340	TRUE	reported	textfile	0.137472810790569	5632.30266650473
10851_77_EBI3_IL27B	EBI3	rs4807574	chr19	4286670	C	T	0.2205	0.008901	0.36163	1.716e-135	35338	TRUE	reported	textfile	0.0170694857240828	613.641899184011
10851_77_EBI3_IL27B	EBI3	rs7255715	chr19	4511128	G	C	-0.1507	0.008626	0.45969	2.448e-68	35342	TRUE	reported	textfile	0.00856213313945333	305.198939098865
10851_77_EBI3_IL27B	EBI3	rs60103502	chr19	4609808	A	G	-0.1218	0.014451	0.0985	3.501e-17	35340	TRUE	reported	textfile	0.00200613475106259	71.0352962093273
10851_77_EBI3_IL27B	EBI3	rs143771088	chr10	99251275	G	T	-0.1717	0.028735	0.01647	2.296e-09	35353	TRUE	reported	textfile	0.0010089125580897	35.7020881260894
10851_77_EBI3_IL27B	EBI3	rs61872201	chr10	99891336	G	A	-0.0789	0.007406	0.49756	1.673e-26	35357	TRUE	reported	textfile	0.0031997740371406	113.491157141171
10851_77_EBI3_IL27B	EBI3	rs61751507	chr10	100069757	T	C	-0.3984	0.018308	0.04162	5.466e-105	35356	TRUE	reported	textfile	0.0132164743397986	473.513411664048
10851_77_EBI3_IL27B	EBI3	rs11594344	chr10	102251573	G	A	-0.1366	0.023817	0.0234	9.725e-09	35357	TRUE	reported	textfile	0.000929497045528378	32.892941937005
10851_77_EBI3_IL27B	EBI3	rs3184504	chr12	111446804	C	T	-0.0489	0.007585	0.37862	1.143e-10	35359	TRUE	reported	textfile	0.00117407645677848	41.5606166238239
10851_77_EBI3_IL27B	EBI3	rs56115403	chr17	7160579	A	G	0.0689	0.00898	0.21597	1.69e-14	35359	TRUE	reported	textfile	0.00166212370989179	58.8655498367234
10851_77_EBI3_IL27B	EBI3	rs704	chr17	28367840	A	G	-0.1078	0.007344	0.49189	8.876e-49	35348	TRUE	reported	textfile	0.00605854230200133	215.450552492806
10851_77_EBI3_IL27B	EBI3	rs11666444	chr19	2971049	C	T	-0.1709	0.027159	0.02458	3.124e-10	35311	TRUE	reported	textfile	0.00112010781961022	39.5942368168874
10851_77_EBI3_IL27B	EBI3	rs4807876	chr19	6532971	T	C	-0.3879	0.03794	0.01286	1.549e-24	35358	TRUE	reported	textfile	0.00294764500141382	104.525039379838
10851_77_EBI3_IL27B	EBI3	rs62165726	chr2	134208991	A	C	-0.1811	0.021203	0.03053	1.326e-17	35379	TRUE	reported	textfile	0.00205779501531034	72.9487277850431
10851_77_EBI3_IL27B	EBI3	rs10937241	chr3	186104985	G	A	-0.075	0.009479	0.17923	2.529e-15	35350	TRUE	reported	textfile	0.00176782644162902	62.5997946308916
10851_77_EBI3_IL27B	EBI3	rs11711157	chr3	194341097	T	C	-0.1131	0.008788	0.22978	6.708e-38	35292	TRUE	reported	textfile	0.00467127441718277	165.62294440548
10851_77_EBI3_IL27B	EBI3	rs5743618	chr4	38797027	A	C	0.0813	0.007754	0.34819	1.013e-25	35353	TRUE	reported	textfile	0.00309995109123697	109.927139783246
10852_114_HNRNPDL_HNRDL	HNRNPDL	rs4980320	chr11	198986	C	T	0.0471	0.007995	0.46986	3.833e-09	35340	TRUE	reported	textfile	0.000981097205436614	34.7040611030846
10852_114_HNRNPDL_HNRDL	HNRNPDL	rs1354034	chr3	56815721	C	T	0.0909	0.008194	0.38119	1.347e-28	35344	TRUE	reported	textfile	0.00346984912928781	123.058402016378
10852_114_HNRNPDL_HNRDL	HNRNPDL	rs6897795	chr5	178179418	A	G	-0.0912	0.013205	0.10004	4.963e-12	35351	TRUE	reported	textfile	0.00134749002808764	47.6966958248666
10852_114_HNRNPDL_HNRDL	HNRNPDL	rs342200	chr7	106676033	A	G	-0.0442	0.008028	0.42559	3.674e-08	35345	TRUE	reported	textfile	0.000856898769377892	30.3113469620328
10876_300_BRAT1_BRAT1	BRAT1	rs10922094	chr1	196692375	CATTA	GATTA	-0.0726	0.00801	0.40155	1.262e-19	35327	TRUE	reported	textfile	0.00232002522103997	82.1454704965833
10876_300_BRAT1_BRAT1	BRAT1	rs1355538	chr3	165787389	G	A	-0.0445	0.008016	0.39847	2.835e-08	35326	TRUE	reported	textfile	0.000871628519418484	30.8162661563824
10876_300_BRAT1_BRAT1	BRAT1	rs9501393	chr6	32007072	GGAG	CGAG	0.0632	0.010517	0.1548	1.865e-09	35428	TRUE	reported	textfile	0.00101826618090512	36.1098671812924
10876_300_BRAT1_BRAT1	BRAT1	rs7774739	chr6	32041524	G	A	0.0617	0.01096	0.17585	1.809e-08	35425	TRUE	reported	textfile	0.000893821928814655	31.690179561822
10880_38_FAM163B_F163B	FAM163B	rs1797077	chr10	16811253	T	C	-0.2344	0.007884	0.47532	2.946e-194	35351	TRUE	reported	textfile	0.0243946424204631	883.888355287807
10880_38_FAM163B_F163B	FAM163B	rs10904861	chr10	16988776	T	C	-0.0583	0.008213	0.37165	1.26e-12	35354	TRUE	reported	textfile	0.00142323417397541	50.3858854324121
10880_38_FAM163B_F163B	FAM163B	rs61872201	chr10	99891336	G	A	0.0562	0.008014	0.49756	2.342e-12	35357	TRUE	reported	textfile	0.00138897651362851	49.175568348817
10880_38_FAM163B_F163B	FAM163B	rs61751507	chr10	100069757	T	C	0.3289	0.019833	0.04162	9.235e-62	35356	TRUE	reported	textfile	0.00771831983906505	274.995986569105
10880_38_FAM163B_F163B	FAM163B	rs704	chr17	28367840	A	G	0.0551	0.007961	0.49189	4.483e-12	35348	TRUE	reported	textfile	0.00135336501775512	47.9008672756633
10880_38_FAM163B_F163B	FAM163B	rs7634194	chr3	194343888	C	T	0.0476	0.008422	0.34569	1.587e-08	35287	TRUE	reported	textfile	0.00090443159719089	31.9417580421237
10882_12_DSC1_Desmocollin_1	DSC1	rs10922098	chr1	196695521	T	C	-0.1368	0.008146	0.40011	2.705e-63	35326	TRUE	reported	textfile	0.00792018873062093	282.006289758564
10882_12_DSC1_Desmocollin_1	DSC1	rs1555405	chr14	100710432	A	G	-0.0485	0.008729	0.30381	2.756e-08	35368	TRUE	reported	textfile	0.000872097569058061	30.8695238640272
10882_12_DSC1_Desmocollin_1	DSC1	rs704	chr17	28367840	A	G	-0.0691	0.008008	0.49189	6.167e-18	35348	TRUE	reported	textfile	0.00210198338534861	74.453204136613
10882_12_DSC1_Desmocollin_1	DSC1	rs1706435	chr3	165743688	G	A	0.0691	0.008263	0.36981	6.115e-17	35327	TRUE	reported	textfile	0.00197567251691035	69.9287880445385
10882_12_DSC1_Desmocollin_1	DSC1	rs872914	chr4	73852384	A	G	-0.0957	0.008781	0.28935	1.179e-27	35336	TRUE	reported	textfile	0.00335012607532906	118.771253418755
10882_12_DSC1_Desmocollin_1	DSC1	rs453821	chr6	31967534	T	C	0.1081	0.011509	0.13894	5.859e-21	35429	TRUE	reported	textfile	0.00248391779982372	88.2169
10882_12_DSC1_Desmocollin_1	DSC1	rs35426875	chr6	32632358	C	T	0.0569	0.0087	0.29339	6.153e-11	35427	TRUE	reported	textfile	0.0012059452709637	42.7721921467371
10885_36_C6orf89_CF089	C6orf89	rs10922098	chr1	196695521	T	C	-0.0755	0.008085	0.40011	9.764e-21	35326	TRUE	reported	textfile	0.00246245691132963	87.198550609414
10885_36_C6orf89_CF089	C6orf89	rs812426	chr10	16815134	G	C	0.0706	0.0079	0.47382	4.011e-19	35351	TRUE	reported	textfile	0.00225410149571851	79.8602468740809
10885_36_C6orf89_CF089	C6orf89	rs1059216	chr14	105855558	T	C	-0.3737	0.019343	0.04593	3.662e-83	34956	TRUE	reported	textfile	0.0105648692757349	373.22754084315
10885_36_C6orf89_CF089	C6orf89	rs2857383	chr14	105866369	G	C	-0.0467	0.00815	0.45762	1.002e-08	34954	TRUE	reported	textfile	0.000938455975860766	32.8317243962429
10885_36_C6orf89_CF089	C6orf89	rs117051919	chr16	72487217	C	T	0.182	0.028733	0.01969	2.386e-10	35360	TRUE	reported	textfile	0.00113338138006382	40.119569609468
10885_36_C6orf89_CF089	C6orf89	rs1355538	chr3	165787389	G	A	-0.0592	0.008067	0.39847	2.164e-13	35326	TRUE	reported	textfile	0.00152217036038643	53.8511163835229
10889_2_MRAP2_MRAP2	MRAP2	rs17580	chr14	94380925	A	T	0.1446	0.022603	0.03316	1.582e-10	35361	TRUE	reported	textfile	0.00115605240090906	40.9241673256356
10889_2_MRAP2_MRAP2	MRAP2	rs185009887	chr17	5848332	A	G	-0.1469	0.026071	0.02519	1.754e-08	35363	TRUE	reported	textfile	0.000896993667493418	31.7470699969835
10889_2_MRAP2_MRAP2	MRAP2	rs8099840	chr19	15470214	C	A	-0.0528	0.008268	0.3775	1.706e-10	35367	TRUE	reported	textfile	0.00115177643381278	40.7795424978198
10889_2_MRAP2_MRAP2	MRAP2	rs6993770	chr8	105569300	T	A	-0.058	0.009655	0.22448	1.884e-09	35354	TRUE	reported	textfile	0.00101969384994144	36.0850126486028
10890_135_LCTL_LCTL	LCTL	rs10922098	chr1	196695521	T	C	-0.1285	0.008126	0.40011	2.498e-56	35327	TRUE	reported	textfile	0.00702882133483687	250.050675173563
10890_135_LCTL_LCTL	LCTL	rs9864801	chr3	165730789	TAGAGAG	TATAGAG	-0.054	0.008069	0.41936	2.202e-11	35328	TRUE	reported	textfile	0.00126613150282435	44.7840639830062
10890_135_LCTL_LCTL	LCTL	rs2242572	chr6	31943152	A	G	0.1202	0.013859	0.09003	4.207e-18	35430	TRUE	reported	textfile	0.00211861924392162	75.2178004531808
10890_135_LCTL_LCTL	LCTL	rs9272068	chr6	32631627	C	A	0.0531	0.008686	0.29339	9.742e-10	35428	TRUE	reported	textfile	0.00105376766807688	37.3701528681349
10892_8_OSMR_OSMR	OSMR	rs2921713	chr5	38862282	C	T	-0.0476	0.008208	0.49673	6.654e-09	35367	TRUE	reported	textfile	0.000950010066647733	33.6290539467784
10892_8_OSMR_OSMR	OSMR	rs77326070	chr5	39039653	G	A	0.1159	0.00841	0.34489	3.292e-43	35356	TRUE	reported	textfile	0.00534299907355755	189.911083992383
10892_8_OSMR_OSMR	OSMR	rs10922098	chr1	196695521	T	C	-0.1054	0.008138	0.40011	2.32e-38	35327	TRUE	reported	textfile	0.00472587040332502	167.734061434017
10892_8_OSMR_OSMR	OSMR	rs2106009	chr14	106135717	A	C	-0.0648	0.008205	0.42058	2.841e-15	34955	TRUE	reported	textfile	0.00178118605139463	62.3688866453302
10892_8_OSMR_OSMR	OSMR	rs697356	chr3	165718150	C	G	0.0518	0.008271	0.36502	3.777e-10	35327	TRUE	reported	textfile	0.00110905936616032	39.2210205498045
10892_8_OSMR_OSMR	OSMR	rs28573154	chr6	32008772	A	G	0.0832	0.011109	0.145	6.907e-14	35429	TRUE	reported	textfile	0.00158070486579003	56.0882903137563
10892_8_OSMR_OSMR	OSMR	rs7774739	chr6	32041524	G	A	0.0682	0.011121	0.17585	8.663e-10	35426	TRUE	reported	textfile	0.00106046941886396	37.6059486523499
10892_8_OSMR_OSMR	OSMR	rs9271766	chr6	32626382	GGCATCTACAG	GGCATCTACAA	0.0579	0.010474	0.17434	3.24e-08	35426	TRUE	reported	textfile	0.000861857387804884	30.5567716850244
10895_28_TMPRSS11B_TM11B	TMPRSS11B	rs28853072	chr1	196697958	T	A	-0.1149	0.007927	0.39738	1.316e-47	35328	TRUE	reported	textfile	0.00591191468139704	210.086310377714
10895_28_TMPRSS11B_TM11B	TMPRSS11B	rs2668202	chr3	165772680	G	A	-0.0537	0.008374	0.30991	1.433e-10	35328	TRUE	reported	textfile	0.00116267509402774	41.1204701180848
10895_28_TMPRSS11B_TM11B	TMPRSS11B	rs9501600	chr6	32009122	T	C	0.1078	0.011242	0.15016	8.917e-22	35429	TRUE	reported	textfile	0.00258860503144202	91.9445184920784
10895_28_TMPRSS11B_TM11B	TMPRSS11B	rs72508422	chr6	32513721	C	G	0.0521	0.009031	0.2312	7.983e-09	35428	TRUE	reported	textfile	0.000938532540941129	33.2796878653945
10900_272_STMN2_STMN2	STMN2	rs72882960	chr11	268927	T	C	0.0545	0.009057	0.26571	1.772e-09	35338	TRUE	reported	textfile	0.00102361707964694	36.207595839919
10900_272_STMN2_STMN2	STMN2	rs4759076	chr12	54336088	C	T	0.0835	0.008041	0.4756	2.929e-25	35361	TRUE	reported	textfile	0.00304022638503644	107.82718379771
10900_272_STMN2_STMN2	STMN2	rs6436128	chr2	219264316	T	C	-0.0993	0.013176	0.10496	4.826e-14	35358	TRUE	reported	textfile	0.00160378651837958	56.794562497479
10900_272_STMN2_STMN2	STMN2	rs1354034	chr3	56815721	C	T	0.1087	0.00824	0.38119	9.693e-40	35345	TRUE	reported	textfile	0.00489940863307788	174.012356962838
10902_53_ASPRV1_APRV1	ASPRV1	rs3796097	chr2	69961532	CTCGAAGCAGAGCGGGGA	CTCGAAGCAGAGTGGGGA	0.0649	0.008107	0.44088	1.195e-15	35346	TRUE	reported	textfile	0.00180984780495674	64.0832417327758
10902_53_ASPRV1_APRV1	ASPRV1	rs7545538	chr1	209806268	G	C	0.0454	0.00807	0.4555	1.848e-08	35353	TRUE	reported	textfile	0.000894436966787148	31.6475479496868
10902_53_ASPRV1_APRV1	ASPRV1	rs224313	chr10	62857180	C	T	0.0559	0.008574	0.33212	7.057e-11	35342	TRUE	reported	textfile	0.00120127797046979	42.5042228629798
10902_53_ASPRV1_APRV1	ASPRV1	rs17658212	chr15	40853721	T	C	-0.2123	0.018986	0.04753	5.007e-29	35353	TRUE	reported	textfile	0.00352430488913195	125.02834012609
10902_53_ASPRV1_APRV1	ASPRV1	rs117562643	chr16	29302062	A	G	-0.1085	0.018793	0.04896	7.763e-09	35355	TRUE	reported	textfile	0.000941905104107573	33.3305653751647
10902_53_ASPRV1_APRV1	ASPRV1	rs113125305	chr16	31121085	TTGTGTGTGTGTGTG	TTGTGTGTGTG	-0.2416	0.023271	0.03208	3e-25	35356	TRUE	reported	textfile	0.00303933566032311	107.780253302404
10902_53_ASPRV1_APRV1	ASPRV1	rs72802919	chr16	34028295	A	G	-0.2806	0.025582	0.02486	5.406e-28	35353	TRUE	reported	textfile	0.00339159990417618	120.304472851126
10902_53_ASPRV1_APRV1	ASPRV1	rs74446154	chr16	49590636	A	G	-0.1557	0.02347	0.03057	3.267e-11	35354	TRUE	reported	textfile	0.00124328930770393	44.0074776323488
10902_53_ASPRV1_APRV1	ASPRV1	rs140510457	chr16	52731698	A	G	-0.2177	0.035074	0.01332	5.402e-10	35353	TRUE	reported	textfile	0.00108854649140993	38.5231412480761
10902_53_ASPRV1_APRV1	ASPRV1	rs117749902	chr19	37098031	T	C	-0.1799	0.02786	0.02221	1.066e-10	35366	TRUE	reported	textfile	0.00117761255692992	41.6941900650415
10902_53_ASPRV1_APRV1	ASPRV1	rs12610606	chr19	38275182	C	T	-0.173	0.010952	0.16027	3.316e-56	35364	TRUE	reported	textfile	0.00700632752148649	249.505873684373
10902_53_ASPRV1_APRV1	ASPRV1	rs145684392	chr19	38357515	CAAAAAAAAA	CA	-0.0928	0.009924	0.21134	8.661e-21	35363	TRUE	reported	textfile	0.00246661166510322	87.4375295199969
10902_53_ASPRV1_APRV1	ASPRV1	rs9845881	chr3	190311493	C	T	0.0599	0.008258	0.39013	4.051e-13	35368	TRUE	reported	textfile	0.00148541497771686	52.611335768082
10902_53_ASPRV1_APRV1	ASPRV1	rs188486759	chr7	77084576	T	C	0.2208	0.039719	0.01064	2.713e-08	35335	TRUE	reported	textfile	0.000873809524783139	30.9013138014907
10902_53_ASPRV1_APRV1	ASPRV1	rs2702945	chr8	6877165	C	T	-0.0648	0.009267	0.25043	2.694e-12	35384	TRUE	reported	textfile	0.00137995536240643	48.8930508603834
10903_50_STX8_STX8	STX8	rs11078801	chr17	9433928	C	G	0.0681	0.009708	0.21153	2.307e-12	35359	TRUE	reported	textfile	0.00138973099021545	49.205100474053
10903_50_STX8_STX8	STX8	rs741735	chr11	256976	A	C	0.0489	0.008955	0.26384	4.742e-08	35341	TRUE	reported	textfile	0.000843026889971263	29.8168636825535
10903_50_STX8_STX8	STX8	rs12292693	chr11	65169248	C	A	-0.0868	0.008984	0.26371	4.396e-22	35352	TRUE	reported	textfile	0.00263354493283867	93.3416327598246
10903_50_STX8_STX8	STX8	rs1354034	chr3	56815721	C	T	0.0501	0.00815	0.38119	7.876e-10	35345	TRUE	reported	textfile	0.00106799243684384	37.7864122979213
10907_116_NTM_NTRI	NTM	rs4592429	chr11	130818963	G	T	-0.0515	0.008777	0.37755	4.42e-09	35359	TRUE	reported	textfile	0.000972746380020255	34.4268823835902
10907_116_NTM_NTRI	NTM	rs12800878	chr11	131246794	A	G	0.1964	0.008718	0.38371	2.142e-112	35358	TRUE	reported	textfile	0.0141505122347204	507.486707433267
10907_116_NTM_NTRI	NTM	rs2511504	chr11	131326501	C	T	0.3616	0.006654	0.40641	1e-200	35356	TRUE	reported	textfile	0.0770882686391597	2953.02200292791
10907_116_NTM_NTRI	NTM	rs12289924	chr11	131440207	G	T	0.1038	0.009304	0.29749	6.628e-29	35353	TRUE	reported	textfile	0.00350834823969047	124.460268585501
10907_116_NTM_NTRI	NTM	rs7118465	chr11	132100419	T	C	-0.1376	0.009354	0.29159	5.59e-49	35361	TRUE	reported	textfile	0.00608230258754932	216.380227209004
10907_116_NTM_NTRI	NTM	rs2477669	chr10	17764505	A	G	-0.0808	0.010975	0.17746	1.805e-13	35344	TRUE	reported	textfile	0.00153120191298544	54.1987272035069
10907_116_NTM_NTRI	NTM	rs78705678	chr10	17794281	G	A	0.1237	0.008683	0.36741	4.762e-46	35342	TRUE	reported	textfile	0.00570981225279377	202.943534493609
10907_116_NTM_NTRI	NTM	rs2477642	chr10	17821038	C	T	0.1175	0.008429	0.43852	3.632e-44	35340	TRUE	reported	textfile	0.00546859275859284	194.311742692149
10907_116_NTM_NTRI	NTM	rs112256242	chr10	18058949	GAAA	GAA	0.0988	0.017411	0.06435	1.391e-08	35347	TRUE	reported	textfile	0.00091016145668713	32.1989629416214
10907_116_NTM_NTRI	NTM	rs138580446	chr11	132379412	A	C	-0.1257	0.019019	0.05273	3.866e-11	35361	TRUE	reported	textfile	0.00123377086280326	43.6787935606782
10907_116_NTM_NTRI	NTM	rs540	chr16	370907	C	T	-0.05	0.008583	0.38131	5.691e-09	35308	TRUE	reported	textfile	0.000960221545456997	33.9341662014185
10907_116_NTM_NTRI	NTM	rs1260326	chr2	27508073	C	T	0.0994	0.008823	0.34132	1.945e-29	35362	TRUE	reported	textfile	0.00357641074466378	126.915786915303
10907_116_NTM_NTRI	NTM	rs2686401	chr3	165771077	C	T	-0.0793	0.008995	0.31011	1.187e-18	35328	TRUE	reported	textfile	0.00219518225861781	77.7176127927175
10908_2_GALNT13_GLT13	GALNT13	rs16834610	chr2	153873982	T	C	0.1275	0.018824	0.04952	1.258e-11	35338	TRUE	reported	textfile	0.00129655553205836	45.8745652021076
10908_2_GALNT13_GLT13	GALNT13	rs10922098	chr1	196695521	T	C	-0.0612	0.008245	0.40011	1.146e-13	35327	TRUE	reported	textfile	0.00155717694669339	55.0930652931412
10908_2_GALNT13_GLT13	GALNT13	rs2477642	chr10	17821038	C	T	0.0488	0.008157	0.43852	2.193e-09	35340	TRUE	reported	textfile	0.00101174846698338	35.7893771737485
10908_2_GALNT13_GLT13	GALNT13	rs12975366	chr19	54255498	C	T	-0.061	0.008196	0.4155	9.857e-14	35359	TRUE	reported	textfile	0.0015641412400464	55.3899795756601
10910_6_CEACAM4_CEAM4	CEACAM4	rs10922098	chr1	196695521	T	C	-0.1192	0.008056	0.40011	1.553e-49	35327	TRUE	reported	textfile	0.00615919087464141	218.921798792088
10910_6_CEACAM4_CEAM4	CEACAM4	rs1707652	chr3	165761011	T	C	0.0612	0.008525	0.3102	7.046e-13	35328	TRUE	reported	textfile	0.00145667253280873	51.5334813007321
10910_6_CEACAM4_CEAM4	CEACAM4	rs9501600	chr6	32009122	T	C	0.1104	0.011448	0.15016	5.244e-22	35429	TRUE	reported	textfile	0.00261807151745654	92.9938842886867
10910_6_CEACAM4_CEAM4	CEACAM4	rs35209896	chr6	32519009	A	C	0.075	0.013517	0.09263	2.88e-08	35428	TRUE	reported	textfile	0.000868236479598758	30.7848740769591
10916_44_PLA2R1_PLA2R	PLA2R1	rs12471260	chr2	159466945	A	G	-0.2456	0.007708	0.41345	1e-200	35338	TRUE	reported	textfile	0.0279273714283415	1015.19327649614
10916_44_PLA2R1_PLA2R	PLA2R1	rs113098364	chr2	159467547	C	T	-0.3723	0.012031	0.11335	1e-200	35337	TRUE	reported	textfile	0.0263840003751061	957.542
10916_44_PLA2R1_PLA2R	PLA2R1	rs80339456	chr2	160310243	T	A	0.4787	0.024363	0.02575	5.979e-86	35337	TRUE	reported	textfile	0.0108072838405852	386.04749940914
10916_44_PLA2R1_PLA2R	PLA2R1	rs6432620	chr2	160481371	AAAAAAA	GAAAAAA	-0.3713	0.005275	0.49362	1e-200	35335	TRUE	reported	textfile	0.122973762517634	4954.27817930353
10916_44_PLA2R1_PLA2R	PLA2R1	rs13001774	chr2	160914123	G	A	0.2456	0.01218	0.11273	1.993e-90	35334	TRUE	reported	textfile	0.0113762825186476	406.572092942368
10916_44_PLA2R1_PLA2R	PLA2R1	rs757344	chr12	47812313	C	T	-0.039	0.006889	0.41461	1.502e-08	35353	TRUE	reported	textfile	0.000905726429997068	32.0473611688486
10916_44_PLA2R1_PLA2R	PLA2R1	rs6496748	chr15	91003706	G	A	0.0402	0.007065	0.36687	1.269e-08	35365	TRUE	reported	textfile	0.000914653710534372	32.3745106319032
10916_44_PLA2R1_PLA2R	PLA2R1	rs6430066	chr2	144747220	C	T	-0.045	0.007782	0.39954	7.342e-09	35346	TRUE	reported	textfile	0.000945130204468363	33.4362835882743
10916_44_PLA2R1_PLA2R	PLA2R1	rs12998722	chr2	147446275	T	C	-0.0582	0.010007	0.17804	6.023e-09	35337	TRUE	reported	textfile	0.000956297410615959	33.8231139604142
10916_44_PLA2R1_PLA2R	PLA2R1	rs2091151	chr2	148411388	G	A	-0.0427	0.007683	0.48486	2.734e-08	35335	TRUE	reported	textfile	0.000873392609536141	30.8865571635011
10916_44_PLA2R1_PLA2R	PLA2R1	rs12471193	chr2	154739625	G	A	-0.0679	0.007881	0.37329	6.94e-18	35324	TRUE	reported	textfile	0.00209698513645709	74.2253584633831
10916_44_PLA2R1_PLA2R	PLA2R1	rs114994001	chr2	155796156	A	G	0.0825	0.013936	0.08437	3.218e-09	35322	TRUE	reported	textfile	0.000991187131504117	35.0434641153999
10916_44_PLA2R1_PLA2R	PLA2R1	rs116241488	chr2	158024333	A	C	0.2867	0.036404	0.01133	3.393e-15	35328	TRUE	reported	textfile	0.00175257382804462	62.0201178849215
10916_44_PLA2R1_PLA2R	PLA2R1	rs112083943	chr2	158484342	T	C	-0.2625	0.022439	0.02821	1.301e-31	35336	TRUE	reported	textfile	0.003857940360081	136.844402225499
10916_44_PLA2R1_PLA2R	PLA2R1	rs62194171	chr2	161012157	T	G	-0.069	0.007904	0.381	2.549e-18	35334	TRUE	reported	textfile	0.00215216632858222	76.2043451471843
10916_44_PLA2R1_PLA2R	PLA2R1	rs78489768	chr2	162254424	G	A	0.2335	0.02213	0.03036	5.011e-26	35331	TRUE	reported	textfile	0.0031411500372285	111.323373082749
10916_44_PLA2R1_PLA2R	PLA2R1	rs115087160	chr2	162977586	T	C	-0.1306	0.015428	0.06758	2.556e-17	35332	TRUE	reported	textfile	0.00202403935139001	71.6543414914858
10916_44_PLA2R1_PLA2R	PLA2R1	rs6747805	chr2	163444080	C	T	-0.0671	0.008913	0.24362	5.156e-14	35331	TRUE	reported	textfile	0.00160156728187246	56.6725353797169
10916_44_PLA2R1_PLA2R	PLA2R1	rs80024373	chr2	165833367	T	A	-0.3563	0.038289	0.01009	1.333e-20	35341	TRUE	reported	textfile	0.00244422931226456	86.5882612323193
10916_44_PLA2R1_PLA2R	PLA2R1	rs77298446	chr2	171218825	G	C	-0.1494	0.026472	0.02137	1.664e-08	35349	TRUE	reported	textfile	0.000900242284410545	31.8495363263994
10916_44_PLA2R1_PLA2R	PLA2R1	rs61656332	chr2	172154420	G	C	-0.0674	0.009349	0.21309	5.635e-13	35352	TRUE	reported	textfile	0.00146803853438812	51.9714582940842
10916_44_PLA2R1_PLA2R	PLA2R1	rs1377057	chr4	81303402	C	G	0.0501	0.007554	0.28819	3.299e-11	35339	TRUE	reported	textfile	0.0012431599245246	43.984221674623
10916_44_PLA2R1_PLA2R	PLA2R1	rs11751347	chr6	160671406	T	C	-0.0998	0.012532	0.07953	1.669e-15	35377	TRUE	reported	textfile	0.00178945779866973	63.4155490767942
10916_44_PLA2R1_PLA2R	PLA2R1	rs3798938	chr6	161230971	C	T	-0.1069	0.017307	0.0418	6.54e-10	35378	TRUE	reported	textfile	0.00107723500155799	38.1493612423326
10916_44_PLA2R1_PLA2R	PLA2R1	rs2000242	chr9	123211058	T	C	0.0521	0.009157	0.16633	1.274e-08	35351	TRUE	reported	textfile	0.000914891937362226	32.3701302650082
10917_40_GNGT2_GBGT2	GNGT2	rs182801617	chr17	48871590	T	C	-0.193	0.028699	0.01868	1.756e-11	35355	TRUE	reported	textfile	0.00127754163869751	45.2227034395316
10917_40_GNGT2_GBGT2	GNGT2	rs10922094	chr1	196692375	CATTA	GATTA	-0.0473	0.007969	0.40155	2.933e-09	35328	TRUE	reported	textfile	0.000996237075471745	35.2281665337167
10917_40_GNGT2_GBGT2	GNGT2	rs28720282	chr11	61323484	C	T	0.0733	0.013259	0.09507	3.233e-08	35354	TRUE	reported	textfile	0.000863719212071299	30.560597360217
10924_258_CYB5D2_NEUFC	CYB5D2	rs149208504	chr17	4011662	C	T	-0.6911	0.025794	0.02263	3.92e-158	35358	TRUE	reported	textfile	0.0198988331134832	717.827064521569
10924_258_CYB5D2_NEUFC	CYB5D2	rs17176065	chr17	4058560	T	C	0.3578	0.018882	0.0447	4.497e-80	35361	TRUE	reported	textfile	0.0100524594207071	359.054291350411
10924_258_CYB5D2_NEUFC	CYB5D2	rs181444731	chr17	4387026	A	G	-0.1765	0.030387	0.01669	6.305e-09	35359	TRUE	reported	textfile	0.000953234192014957	33.7356593110183
10924_258_CYB5D2_NEUFC	CYB5D2	rs7224464	chr17	4449244	T	C	-0.0531	0.00876	0.29	1.348e-09	35362	TRUE	reported	textfile	0.00103798955358089	36.7414478536759
10924_258_CYB5D2_NEUFC	CYB5D2	rs10922098	chr1	196695521	T	C	-0.0507	0.008069	0.40011	3.309e-10	35327	TRUE	reported	textfile	0.00111630957924754	39.4777052274313
10924_258_CYB5D2_NEUFC	CYB5D2	rs1042445	chr3	186677647	T	C	0.0631	0.009261	0.23639	9.508e-12	35357	TRUE	reported	textfile	0.0013112867813122	46.4214159423879
10924_258_CYB5D2_NEUFC	CYB5D2	rs2523610	chr6	31354428	ACCCACCCCCAGACCTGCCACCCCA	ACCCACCCCCAGACCCGCCACCCCA	0.1287	0.009673	0.21005	2.15e-40	35426	TRUE	reported	textfile	0.00497219117547301	177.015052883831
10924_258_CYB5D2_NEUFC	CYB5D2	rs2854001	chr6	31355235	A	G	0.1288	0.009671	0.20994	1.804e-40	35429	TRUE	reported	textfile	0.00498151239433329	177.363578458439
10924_258_CYB5D2_NEUFC	CYB5D2	rs2523483	chr6	31386015	G	T	0.1074	0.018723	0.04792	9.687e-09	35429	TRUE	reported	textfile	0.000927888153403461	32.9028237509965
10924_258_CYB5D2_NEUFC	CYB5D2	rs41285751	chr6	31932038	T	G	0.1034	0.014374	0.08277	6.315e-13	35430	TRUE	reported	textfile	0.00145841391955549	51.7441527346158
10933_107_CALN1_CABP8	CALN1	rs10922098	chr1	196695521	T	C	-0.1587	0.008097	0.40011	1.543e-85	35329	TRUE	reported	textfile	0.0107566581325784	384.132443218935
10933_107_CALN1_CABP8	CALN1	rs11569415	chr19	6716268	A	G	-0.0517	0.00924	0.24276	2.206e-08	35363	TRUE	reported	textfile	0.000884512009719077	31.304918752276
10933_107_CALN1_CABP8	CALN1	rs1355538	chr3	165787389	G	A	-0.0698	0.008103	0.39847	7.064e-18	35329	TRUE	reported	textfile	0.00209592924218668	74.1984069495781
10933_107_CALN1_CABP8	CALN1	rs453821	chr6	31967534	T	C	0.1242	0.011453	0.13894	2.131e-27	35432	TRUE	reported	textfile	0.00330803396928173	117.592643992516
10933_107_CALN1_CABP8	CALN1	rs28471056	chr6	32635749	AGGTGTTCTGTCTCAATCCACTGTGCTCACAGAGTACGT	AGGTGTTCTGTCTCAATCCACTGTGCTCACAGAGTACCT	0.0728	0.010076	0.18962	5e-13	35429	TRUE	reported	textfile	0.00147125556295295	52.1989688520381
10938_13_CD58_sLFA_3	CD58	rs61789227	chr1	116537006	G	A	0.6656	0.027448	0.02109	6.699e-130	35344	TRUE	reported	textfile	0.0163652773176931	588.004487463295
10938_13_CD58_sLFA_3	CD58	rs116614403	chr1	118591986	T	C	0.2215	0.031178	0.01638	1.209e-12	35361	TRUE	reported	textfile	0.00142530226398333	50.4691966123795
10938_13_CD58_sLFA_3	CD58	rs190942314	chr1	119615099	GTCAC	GTCAG	0.1666	0.029221	0.01836	1.188e-08	35354	TRUE	reported	textfile	0.000918590956958891	32.5039
10938_13_CD58_sLFA_3	CD58	rs10922094	chr1	196692375	CATTA	GATTA	-0.1301	0.008131	0.40155	1.267e-57	35330	TRUE	reported	textfile	0.00719427946966388	256.00124963877
10938_13_CD58_sLFA_3	CD58	rs1706435	chr3	165743688	G	A	0.0744	0.00824	0.36981	1.735e-19	35330	TRUE	reported	textfile	0.0023022199666435	81.5205051161507
10938_13_CD58_sLFA_3	CD58	rs9501600	chr6	32009122	T	C	0.0923	0.011546	0.15016	1.308e-15	35431	TRUE	reported	textfile	0.00180042182031117	63.9021955790907
10939_16_PLEKHA4_PKHA4	PLEKHA4	rs10922098	chr1	196695521	T	C	-0.0974	0.008103	0.40011	2.784e-33	35329	TRUE	reported	textfile	0.00407307460620089	144.477976189231
10939_16_PLEKHA4_PKHA4	PLEKHA4	rs113747960	chr12	7074644	A	G	-0.0669	0.012249	0.12384	4.722e-08	35380	TRUE	reported	textfile	0.00084241700793071	29.8281566530524
10939_16_PLEKHA4_PKHA4	PLEKHA4	rs17580	chr14	94380925	A	T	0.2796	0.022322	0.03316	5.415e-36	35363	TRUE	reported	textfile	0.00441709212869652	156.885773678859
10939_16_PLEKHA4_PKHA4	PLEKHA4	rs2686395	chr3	165767231	C	T	-0.0699	0.008557	0.3101	3.106e-16	35330	TRUE	reported	textfile	0.00188515976884802	66.7247110547311
10939_16_PLEKHA4_PKHA4	PLEKHA4	rs9501600	chr6	32009122	T	C	0.1006	0.011506	0.15016	2.269e-18	35431	TRUE	reported	textfile	0.00215291955788415	76.4403569557794
10940_25_SRL_SRCA	SRL	rs11640587	chr16	4214222	G	C	-0.1185	0.00833	0.38098	6.331e-46	35348	TRUE	reported	textfile	0.00569249384267905	202.358813664129
10940_25_SRL_SRCA	SRL	rs7915908	chr10	122339332	T	C	-0.0672	0.008964	0.29712	6.549e-14	35372	TRUE	reported	textfile	0.00158630160996298	56.1966327534017
10940_25_SRL_SRCA	SRL	rs932274	chr10	122465848	T	C	-0.2055	0.009721	0.2278	3.355e-99	35373	TRUE	reported	textfile	0.012476061423027	446.865894947103
10940_25_SRL_SRCA	SRL	rs2736921	chr10	122498813	G	A	0.1399	0.012884	0.11535	1.815e-27	35371	TRUE	reported	textfile	0.00332231946958259	117.898814847676
10940_25_SRL_SRCA	SRL	rs1355538	chr3	165787389	G	A	-0.046	0.00831	0.39847	3.109e-08	35329	TRUE	reported	textfile	0.000866574209158636	30.6400189371262
10940_25_SRL_SRCA	SRL	rs13190721	chr6	29937843	T	C	-0.0481	0.008309	0.33961	7.081e-09	35436	TRUE	reported	textfile	0.000944794657312672	33.5095134965379
10940_25_SRL_SRCA	SRL	rs13208583	chr6	32833094	T	C	0.0795	0.013354	0.10406	2.625e-09	35426	TRUE	reported	textfile	0.000999436321454335	35.4394517264662
10945_11_STX6_Syntaxin_6	STX6	rs572515	chr1	196677131	G	A	-0.1153	0.008157	0.3973	2.281e-45	35329	TRUE	reported	textfile	0.00562363516974398	199.789704047781
10945_11_STX6_Syntaxin_6	STX6	rs1706435	chr3	165743688	G	A	0.0658	0.008266	0.36981	1.712e-15	35330	TRUE	reported	textfile	0.00179035482003405	63.3630975092008
10945_11_STX6_Syntaxin_6	STX6	rs28573154	chr6	32008772	A	G	0.0801	0.011132	0.145	6.211e-13	35431	TRUE	reported	textfile	0.00145915377030554	51.7719020942918
10945_11_STX6_Syntaxin_6	STX6	rs7774739	chr6	32041524	G	A	0.0645	0.01114	0.17585	7.033e-09	35428	TRUE	reported	textfile	0.000945347887462229	33.5215838196852
10948_14_PLD3_PLD3	PLD3	rs7254808	chr19	40364607	C	T	0.1354	0.019646	0.04313	5.496e-12	35365	TRUE	reported	textfile	0.00134132020878588	47.4968149810823
10948_14_PLD3_PLD3	PLD3	rs10922098	chr1	196695521	T	C	-0.0554	0.008121	0.40011	9.001e-12	35329	TRUE	reported	textfile	0.00131552002852112	46.5345932369881
10948_14_PLD3_PLD3	PLD3	rs11738994	chr5	151429528	C	T	0.0599	0.008268	0.36196	4.343e-13	35342	TRUE	reported	textfile	0.0014829178242447	52.4841455837841
10948_14_PLD3_PLD3	PLD3	rs4631423	chr8	11841770	T	C	-0.0564	0.009882	0.20582	1.149e-08	35368	TRUE	reported	textfile	0.000920149103486661	32.5719642576197
10948_14_PLD3_PLD3	PLD3	rs6993770	chr8	105569300	T	A	-0.0664	0.009545	0.22448	3.488e-12	35356	TRUE	reported	textfile	0.00136686976785212	48.3904572256782
10953_14_CLEC2A_CLC2A	CLEC2A	rs10922098	chr1	196695521	T	C	-0.055	0.008144	0.40011	1.445e-11	35329	TRUE	reported	textfile	0.00128931252509065	45.6063444049421
10953_14_CLEC2A_CLC2A	CLEC2A	rs7080536	chr10	113588287	A	G	-0.6371	0.019699	0.04142	1e-200	35378	TRUE	reported	textfile	0.0287170187216783	1045.92922338767
10953_14_CLEC2A_CLC2A	CLEC2A	rs77774564	chr10	113637445	A	G	-0.3431	0.033605	0.01388	1.79e-24	35378	TRUE	reported	textfile	0.00293780259273676	104.233923210514
10953_14_CLEC2A_CLC2A	CLEC2A	rs11593575	chr10	114042439	G	C	-0.2531	0.034818	0.01393	3.618e-13	35375	TRUE	reported	textfile	0.0014915298631	52.8386963409561
10953_14_CLEC2A_CLC2A	CLEC2A	rs485305	chr10	114288286	A	C	-0.1994	0.026955	0.02166	1.389e-13	35368	TRUE	reported	textfile	0.00154486199725825	54.7201244357613
10953_14_CLEC2A_CLC2A	CLEC2A	rs11196979	chr10	114904626	G	A	-0.0745	0.01257	0.11452	3.091e-09	35373	TRUE	reported	textfile	0.000992062503006975	35.1250890776484
10953_14_CLEC2A_CLC2A	CLEC2A	rs9501393	chr6	32007072	GGAG	CGAG	0.0737	0.010676	0.1548	5.079e-12	35431	TRUE	reported	textfile	0.00134323093626409	47.6533382790933
10953_14_CLEC2A_CLC2A	CLEC2A	rs7774739	chr6	32041524	G	A	0.0705	0.011118	0.17585	2.284e-10	35428	TRUE	reported	textfile	0.00113366733648953	40.2068802893644
10955_4_CLEC10A_CLC10	CLEC10A	rs10922098	chr1	196695521	T	C	-0.0997	0.008099	0.40011	7.99e-35	35329	TRUE	reported	textfile	0.00427107597346317	151.531503478262
10955_4_CLEC10A_CLC10	CLEC10A	rs1706435	chr3	165743688	G	A	0.0602	0.008211	0.36981	2.272e-13	35330	TRUE	reported	textfile	0.00151913715666554	53.7497306837225
10955_4_CLEC10A_CLC10	CLEC10A	rs9469017	chr6	31496662	A	G	-0.087	0.015136	0.07464	9.028e-09	35431	TRUE	reported	textfile	0.000931596999608962	33.0363266419236
10955_4_CLEC10A_CLC10	CLEC10A	rs2844452	chr6	31914247	G	A	-0.0669	0.007965	0.43878	4.505e-17	35432	TRUE	reported	textfile	0.00198710657334735	70.5433630741671
10955_4_CLEC10A_CLC10	CLEC10A	rs550671	chr6	31976816	T	C	0.13	0.011386	0.14045	3.416e-30	35431	TRUE	reported	textfile	0.00366577651041993	130.352639632102
10959_125_BET1L_BET1L	BET1L	rs2739240	chr11	187771	A	C	0.123	0.009058	0.25195	5.29e-42	35342	TRUE	reported	textfile	0.00519032399274034	184.38305771174
10959_125_BET1L_BET1L	BET1L	rs10922098	chr1	196695521	T	C	-0.089	0.008053	0.40011	2.15e-28	35329	TRUE	reported	textfile	0.0034453582496863	122.134969611795
10959_125_BET1L_BET1L	BET1L	rs1619994	chr3	165744047	G	A	0.0486	0.008788	0.2807	3.198e-08	35330	TRUE	reported	textfile	0.000864914174649207	30.582138887422
10959_125_BET1L_BET1L	BET1L	rs444921	chr6	31964400	T	C	0.0843	0.011376	0.13897	1.258e-13	35432	TRUE	reported	textfile	0.00154741840990091	54.9100030123381
10959_125_BET1L_BET1L	BET1L	rs4734879	chr8	105570896	G	A	-0.0525	0.009586	0.21866	4.333e-08	35356	TRUE	reported	textfile	0.000847641770661848	29.9929504375953
10974_20_SPINK7_ISK7	SPINK7	rs9784645	chr5	148337418	T	G	0.1322	0.009459	0.25293	2.184e-44	35349	TRUE	reported	textfile	0.00549543540947615	195.320526757695
10974_20_SPINK7_ISK7	SPINK7	rs61816766	chr1	152347096	C	T	0.1718	0.030331	0.01942	1.478e-08	35355	TRUE	reported	textfile	0.000906625850987378	32.0810292003561
10974_20_SPINK7_ISK7	SPINK7	rs10922094	chr1	196692375	CATTA	GATTA	-0.0922	0.008409	0.40155	5.626e-28	35330	TRUE	reported	textfile	0.00339120633303767	120.212201713313
10974_20_SPINK7_ISK7	SPINK7	rs2727270	chr11	61835765	T	C	-0.0619	0.011104	0.16553	2.481e-08	35358	TRUE	reported	textfile	0.000878118588716605	31.0740475214195
10974_20_SPINK7_ISK7	SPINK7	rs34529371	chr14	23280869	A	G	-0.0639	0.011221	0.15843	1.237e-08	35368	TRUE	reported	textfile	0.000916072955324295	32.4275421323541
10974_20_SPINK7_ISK7	SPINK7	rs77924615	chr16	20381010	A	G	-0.0717	0.010423	0.19701	6.037e-12	35346	TRUE	reported	textfile	0.00133700035413498	47.3182049733531
10974_20_SPINK7_ISK7	SPINK7	rs34155263	chr2	72036095	T	C	-0.0464	0.008427	0.4112	3.663e-08	35341	TRUE	reported	textfile	0.000857114297483446	30.3155460467202
10974_20_SPINK7_ISK7	SPINK7	rs1355538	chr3	165787389	G	A	-0.0537	0.0084	0.39847	1.626e-10	35329	TRUE	reported	textfile	0.0011554643554158	40.8663088469841
10974_20_SPINK7_ISK7	SPINK7	rs322372	chr5	172749458	G	A	-0.1007	0.017618	0.05848	1.092e-08	35355	TRUE	reported	textfile	0.000923195681425356	32.6678957857413
10974_20_SPINK7_ISK7	SPINK7	rs453821	chr6	31967534	T	C	0.0678	0.011868	0.13894	1.111e-08	35432	TRUE	reported	textfile	0.000920256299264044	32.6347129831225
10974_20_SPINK7_ISK7	SPINK7	rs10971512	chr9	33437284	A	C	0.1274	0.010934	0.17277	2.251e-31	35339	TRUE	reported	textfile	0.00382702427425749	135.755094822677
10975_59_MUCL1_MUCL1	MUCL1	rs10922098	chr1	196695521	T	C	-0.1729	0.008003	0.40011	1.671e-103	35329	TRUE	reported	textfile	0.0130392582283066	466.723605038734
10975_59_MUCL1_MUCL1	MUCL1	rs2686395	chr3	165767231	C	T	-0.0732	0.008486	0.3101	6.355e-18	35330	TRUE	reported	textfile	0.00210164218768388	74.4031840770505
10975_59_MUCL1_MUCL1	MUCL1	rs9501600	chr6	32009122	T	C	0.1232	0.011395	0.15016	3.043e-27	35431	TRUE	reported	textfile	0.00328835637787643	116.887546019231
10977_55_UCMA_UCMA	UCMA	rs185705950	chr10	13133960	T	C	-0.2434	0.018855	0.05008	4.014e-38	35363	TRUE	reported	textfile	0.0046902633241815	166.633958550736
10977_55_UCMA_UCMA	UCMA	rs142421037	chr10	13219514	C	G	0.2001	0.035005	0.01343	1.088e-08	35364	TRUE	reported	textfile	0.000923148414158724	32.6745376691134
10977_55_UCMA_UCMA	UCMA	rs138834887	chr10	13221289	A	C	0.5018	0.027374	0.0233	4.639e-75	35363	TRUE	reported	textfile	0.00941300542351904	336.016207161458
10977_55_UCMA_UCMA	UCMA	rs2399954	chr10	13234368	A	G	-0.4568	0.014455	0.08795	1e-200	35363	TRUE	reported	textfile	0.0274645408134034	998.599710199792
10977_55_UCMA_UCMA	UCMA	rs112582999	chr10	13246282	A	T	0.1122	0.01888	0.04771	2.801e-09	35364	TRUE	reported	textfile	0.000997669862328124	35.314834217439
10977_55_UCMA_UCMA	UCMA	rs78560997	chr10	13288194	C	T	0.1808	0.021303	0.03949	2.116e-17	35364	TRUE	reported	textfile	0.00203268579868332	72.0262419321475
10977_55_UCMA_UCMA	UCMA	rs117415981	chr10	13662315	A	G	-0.1538	0.025914	0.02671	2.937e-09	35367	TRUE	reported	textfile	0.000994977388750543	35.2224208655012
10977_55_UCMA_UCMA	UCMA	rs10906474	chr10	13779194	G	A	-0.3123	0.029458	0.01959	2.935e-26	35366	TRUE	reported	textfile	0.00316791498598238	112.386175413591
10977_55_UCMA_UCMA	UCMA	rs75025577	chr10	13859997	TGCTA	TGCTG	-0.2097	0.021517	0.03765	1.919e-22	35370	TRUE	reported	textfile	0.00267814260553326	94.9749040093843
10977_55_UCMA_UCMA	UCMA	rs4755234	chr11	44210885	C	T	0.0529	0.008695	0.32319	1.171e-09	35368	TRUE	reported	textfile	0.00104545993605242	37.0124311122936
10977_55_UCMA_UCMA	UCMA	rs6485513	chr11	44348590	T	C	-0.0475	0.008308	0.40879	1.08e-08	35366	TRUE	reported	textfile	0.000923436575789385	32.6865950636356
10977_55_UCMA_UCMA	UCMA	rs7952436	chr11	67257063	T	C	-0.1028	0.014831	0.08078	4.163e-12	35352	TRUE	reported	textfile	0.00135719280704736	48.0419679424522
10977_55_UCMA_UCMA	UCMA	rs7971039	chr12	85330527	A	G	0.0689	0.008685	0.32997	2.128e-15	35357	TRUE	reported	textfile	0.00177685106414867	62.932390858643
10981_56_NRG3_NRG3	NRG3	rs572515	chr1	196677131	G	A	-0.0534	0.00799	0.3973	2.342e-11	35329	TRUE	reported	textfile	0.00126272526350476	44.6646946221187
10981_56_NRG3_NRG3	NRG3	rs143959838	chr17	7004074	TTAATATTA	TTATTA	-0.1244	0.020751	0.03504	2.036e-09	35365	TRUE	reported	textfile	0.00101519138007003	35.9366953968115
10981_56_NRG3_NRG3	NRG3	rs143501783	chr17	7897001	C	T	0.2025	0.035488	0.01116	1.156e-08	35364	TRUE	reported	textfile	0.000919868922118883	32.5583542421907
10990_21_LRRK2_LRRK2	LRRK2	rs10922094	chr1	196692375	CATTA	GATTA	-0.118	0.00819	0.40155	4.585e-47	35330	TRUE	reported	textfile	0.0058412836812737	207.573364800514
10990_21_LRRK2_LRRK2	LRRK2	rs964184	chr11	116778201	C	G	-0.1015	0.012161	0.12321	7.031e-17	35368	TRUE	reported	textfile	0.00196575075322748	69.6576707574024
10990_21_LRRK2_LRRK2	LRRK2	rs704	chr17	28367840	A	G	0.0964	0.008036	0.49189	3.727e-33	35351	TRUE	reported	textfile	0.00405422829468159	143.896304457732
10990_21_LRRK2_LRRK2	LRRK2	rs71352239	chr19	44926286	T	C	0.0596	0.008768	0.30263	1.067e-11	35359	TRUE	reported	textfile	0.00130504149486636	46.2026485074647
10990_21_LRRK2_LRRK2	LRRK2	rs12478841	chr2	27588855	G	A	0.0648	0.009677	0.21569	2.133e-11	35364	TRUE	reported	textfile	0.00126635895705076	44.8377661460022
10990_21_LRRK2_LRRK2	LRRK2	rs1291921	chr3	136317384	G	A	0.0503	0.009015	0.2763	2.414e-08	35352	TRUE	reported	textfile	0.000879849188052107	31.1300585543851
10990_21_LRRK2_LRRK2	LRRK2	rs6445035	chr3	165762312	A	G	0.1146	0.010209	0.1904	3.061e-29	35330	TRUE	reported	textfile	0.00355396359003372	126.00223305726
10990_21_LRRK2_LRRK2	LRRK2	rs3863087	chr3	165792099	A	G	-0.0998	0.01389	0.09559	6.708e-13	35329	TRUE	reported	textfile	0.00145912028682773	51.6216645908075
10990_21_LRRK2_LRRK2	LRRK2	rs550671	chr6	31976816	T	C	0.1134	0.011544	0.14045	8.909e-23	35431	TRUE	reported	textfile	0.00271611943064408	96.4914776857227
10990_21_LRRK2_LRRK2	LRRK2	rs34927613	chr6	32632434	A	G	0.0681	0.008754	0.29339	7.302e-15	35430	TRUE	reported	textfile	0.00170517441214905	60.5141061790472
11067_13_BGLAP_Osteocalcin	BGLAP	rs12406047	chr1	196708768	T	A	-0.0582	0.010023	0.18182	6.377e-09	35330	TRUE	reported	textfile	0.000953438315153984	33.7152141747578
11067_13_BGLAP_Osteocalcin	BGLAP	rs3132487	chr6	31275231	T	G	0.0596	0.009283	0.22755	1.362e-10	35430	TRUE	reported	textfile	0.00116208978477714	41.2184163957228
11067_13_BGLAP_Osteocalcin	BGLAP	rs77311729	chr6	32505240	C	T	0.1182	0.007459	0.37947	1.469e-56	35415	TRUE	reported	textfile	0.00704073381660237	251.101445083134
11067_13_BGLAP_Osteocalcin	BGLAP	rs6926251	chr6	32627652	C	T	0.1569	0.008576	0.277	9.049e-75	35430	TRUE	reported	textfile	0.00935883009499344	334.697005008606
11067_13_BGLAP_Osteocalcin	BGLAP	rs9272802	chr6	32642812	T	G	0.0811	0.00768	0.44711	4.578e-26	35429	TRUE	reported	textfile	0.00313758569075674	111.505105088611
11071_1_IL5_IL_5	IL5	rs572515	chr1	196677131	G	A	-0.0575	0.007932	0.3973	4.188e-13	35329	TRUE	reported	textfile	0.00148522902330163	52.5467296341087
11071_1_IL5_IL_5	IL5	rs1846190	chr6	32616036	A	G	0.0532	0.008064	0.35085	4.184e-11	35430	TRUE	reported	textfile	0.00122692467367678	43.5208841856486
11071_1_IL5_IL_5	IL5	rs11755689	chr6	32618599	G	A	0.0442	0.007926	0.33707	2.451e-08	35427	TRUE	reported	textfile	0.000877043154698686	31.0965267511229
11094_104_CLC_LPPL	CLC	rs10922098	chr1	196695521	T	C	-0.1049	0.008048	0.40011	7.727e-39	35329	TRUE	reported	textfile	0.00478586267537249	169.883208439326
11094_104_CLC_LPPL	CLC	rs9864801	chr3	165730789	TAGAGAG	TATAGAG	-0.0559	0.007985	0.41936	2.544e-12	35330	TRUE	reported	textfile	0.00138524985683356	49.0059924862917
11094_104_CLC_LPPL	CLC	rs9501600	chr6	32009122	T	C	0.0887	0.011439	0.15016	8.91e-15	35431	TRUE	reported	textfile	0.00169414791900997	60.1238252760788
11094_104_CLC_LPPL	CLC	rs9268744	chr6	32449501	A	G	0.0443	0.007892	0.48148	1.987e-08	35430	TRUE	reported	textfile	0.000888538168237996	31.507125507921
11096_57_N6AMT1_HEMK2	N6AMT1	rs4980320	chr11	198986	C	T	0.0461	0.008064	0.46986	1.086e-08	35343	TRUE	reported	textfile	0.000923838375470828	32.6795626615949
11096_57_N6AMT1_HEMK2	N6AMT1	rs17784482	chr15	71140089	G	A	-0.2289	0.03679	0.01181	4.917e-10	35368	TRUE	reported	textfile	0.00109331781850262	38.7085987699283
11096_57_N6AMT1_HEMK2	N6AMT1	rs144176526	chr15	72014672	CAAGATACCATGAAAGAAAGAAAAGAAAGAAAAGGAAAA	CGAGATACCATGAAAGAAAGAAAAGAAAGAAAAGGAAAA	-0.2913	0.038903	0.01085	7.001e-14	35349	TRUE	reported	textfile	0.0015836140656406	56.0647913703997
11096_57_N6AMT1_HEMK2	N6AMT1	rs146527756	chr15	72662455	T	G	-0.2498	0.035797	0.01284	2.989e-12	35347	TRUE	reported	textfile	0.001375755160321	48.693055864423
11096_57_N6AMT1_HEMK2	N6AMT1	rs4541868	chr8	105578477	A	C	-0.0677	0.009725	0.21915	3.372e-12	35355	TRUE	reported	textfile	0.00136883905981222	48.4588997162687
11098_1_PDXK_PDXK	PDXK	rs4818855	chr21	43619070	T	C	-0.1278	0.008111	0.41893	6.136e-56	35267	TRUE	reported	textfile	0.00699033297757134	248.249438692006
11098_1_PDXK_PDXK	PDXK	rs55704290	chr21	43846145	T	C	-0.1207	0.022037	0.03483	4.322e-08	35261	TRUE	reported	textfile	0.000850052290941879	29.9974931641064
11098_1_PDXK_PDXK	PDXK	rs75136590	chr21	43859644	A	G	0.1215	0.019886	0.04352	9.974e-10	35261	TRUE	reported	textfile	0.00105755637387677	37.3278564990847
11098_1_PDXK_PDXK	PDXK	rs79039769	chr21	44038088	A	G	-0.2996	0.032805	0.01537	6.674e-20	35257	TRUE	reported	textfile	0.00236010858496527	83.4024670414222
11098_1_PDXK_PDXK	PDXK	rs144059351	chr21	44048700	A	G	-0.1033	0.016092	0.06601	1.368e-10	35258	TRUE	reported	textfile	0.00116738910283034	41.2055731464536
11098_1_PDXK_PDXK	PDXK	rs10057588	chr5	43160065	A	G	0.0617	0.008409	0.35423	2.18e-13	35352	TRUE	reported	textfile	0.001520571184985	53.8340498942602
11101_18_TLR4_TLR4	TLR4	rs10922094	chr1	196692375	CATTA	GATTA	-0.0502	0.007939	0.40155	2.561e-10	35330	TRUE	reported	textfile	0.0011304229832517	39.9807783430435
11101_18_TLR4_TLR4	TLR4	rs35802700	chr14	106694501	TA	T	-0.0512	0.009146	0.26069	2.165e-08	34959	TRUE	reported	textfile	0.00089563155142291	31.3366582429292
11101_18_TLR4_TLR4	TLR4	rs67399078	chr6	32642504	TGGGGG	CTGGGG	0.0459	0.00796	0.39943	8.108e-09	35430	TRUE	reported	textfile	0.000937606684352351	33.248703820183
11102_22_REG4_REG4	REG4	rs12125319	chr1	119108785	C	T	0.1599	0.027012	0.02414	3.228e-09	35359	TRUE	reported	textfile	0.00099004124784225	35.0395790285037
11102_22_REG4_REG4	REG4	rs80117153	chr1	119305017	C	G	0.1488	0.025951	0.02641	9.818e-09	35351	TRUE	reported	textfile	0.000929163722608292	32.8755552037364
11102_22_REG4_REG4	REG4	rs3009182	chr1	119836055	T	C	-0.1428	0.00999	0.22116	2.376e-46	35352	TRUE	reported	textfile	0.00574656798036223	204.315289808115
11102_22_REG4_REG4	REG4	rs72697218	chr1	119853675	T	C	-0.2246	0.02673	0.02416	4.37e-17	35352	TRUE	reported	textfile	0.00199315520308074	70.5987506961852
11102_22_REG4_REG4	REG4	rs191615076	chr1	120386170	A	C	0.1979	0.022775	0.03429	3.648e-18	35350	TRUE	reported	textfile	0.0021313696097928	75.5005725929023
11102_22_REG4_REG4	REG4	rs7480143	chr11	2203793	T	C	0.0953	0.0131	0.11386	3.47e-13	35352	TRUE	reported	textfile	0.00149478784477497	52.9198542677017
11102_22_REG4_REG4	REG4	rs10500661	chr11	6252514	C	T	0.0544	0.009844	0.22999	3.276e-08	35369	TRUE	reported	textfile	0.000862694408472907	30.5372574657271
11102_22_REG4_REG4	REG4	rs3217810	chr12	4279105	T	C	0.0823	0.011913	0.13867	4.908e-12	35367	TRUE	reported	textfile	0.00134763877309634	47.7235593294948
11102_22_REG4_REG4	REG4	rs731541	chr17	9895845	C	A	0.0513	0.00886	0.3283	7.026e-09	35363	TRUE	reported	textfile	0.00094712360359966	33.5229881602373
11102_22_REG4_REG4	REG4	rs2979153	chr8	8399571	C	G	-0.0551	0.009786	0.23178	1.799e-08	35380	TRUE	reported	textfile	0.00089525337832076	31.700654135942
11103_24_HSPB1_HSP_27	HSPB1	rs34179550	chr7	75615065	A	G	0.0766	0.013176	0.11116	6.11e-09	35339	TRUE	reported	textfile	0.000955478575794099	33.7960378229226
11103_24_HSPB1_HSP_27	HSPB1	rs113088829	chr7	75667928	C	T	-0.1281	0.017664	0.05337	4.105e-13	35340	TRUE	reported	textfile	0.00148596225168145	52.589079436813
11103_24_HSPB1_HSP_27	HSPB1	rs13240755	chr7	75976791	A	G	0.2916	0.008488	0.34276	1e-200	35341	TRUE	reported	textfile	0.0323161025621053	1180.15681718578
11103_24_HSPB1_HSP_27	HSPB1	rs10231308	chr7	76376379	C	T	0.1249	0.009638	0.23473	2.101e-38	35340	TRUE	reported	textfile	0.00472961260906066	167.929290870518
11103_24_HSPB1_HSP_27	HSPB1	rs3972522	chr7	77052519	C	T	-0.1162	0.0099	0.32367	8.249e-32	35333	TRUE	reported	textfile	0.00388392916225955	137.75814410502
11103_24_HSPB1_HSP_27	HSPB1	rs117296956	chr7	77220299	A	G	-0.2958	0.024674	0.02756	4.086e-33	35342	TRUE	reported	textfile	0.00405007995592416	143.711870207315
11103_24_HSPB1_HSP_27	HSPB1	rs7926172	chr11	225180	A	G	0.0596	0.009533	0.23069	4.053e-10	35343	TRUE	reported	textfile	0.00110471407239099	39.0848776467241
11103_24_HSPB1_HSP_27	HSPB1	rs6926219	chr6	122399661	A	G	-0.0824	0.008059	0.46006	1.532e-24	35347	TRUE	reported	textfile	0.00294887917167867	104.536399534251
11103_24_HSPB1_HSP_27	HSPB1	rs6460050	chr7	73661400	A	C	0.0508	0.008661	0.32954	4.485e-09	35346	TRUE	reported	textfile	0.000972363340094376	34.4006598327921
11103_24_HSPB1_HSP_27	HSPB1	rs342200	chr7	106676033	A	G	-0.0577	0.008248	0.42559	2.639e-12	35348	TRUE	reported	textfile	0.00138257473189388	48.9361443501759
11104_13_CHI3L1_YKL_40	CHI3L1	rs11584227	chr1	202629647	C	T	-0.1828	0.010754	0.27973	8.505e-65	35351	TRUE	reported	textfile	0.00810728269078557	288.926746648588
11104_13_CHI3L1_YKL_40	CHI3L1	rs7516546	chr1	202852808	T	C	-0.3396	0.028573	0.02922	1.413e-32	35353	TRUE	reported	textfile	0.00397983930400452	141.253465329007
11104_13_CHI3L1_YKL_40	CHI3L1	rs75228438	chr1	202995854	T	C	0.4001	0.031552	0.02375	7.568e-37	35352	TRUE	reported	textfile	0.0045279165386563	160.789892856615
11104_13_CHI3L1_YKL_40	CHI3L1	rs143359688	chr1	203141150	GTGGGATGGGGGAGCCCCAGGGC	G	-0.3238	0.00952	0.48134	1e-200	35353	TRUE	reported	textfile	0.0316861633334557	1156.79185568297
11104_13_CHI3L1_YKL_40	CHI3L1	rs80241012	chr1	203215796	A	G	-0.3485	0.013696	0.14382	7.837e-143	35356	TRUE	reported	textfile	0.0179834801014148	647.431018340788
11104_13_CHI3L1_YKL_40	CHI3L1	rs6670714	chr1	193049404	C	T	-0.0834	0.012781	0.16685	6.775e-11	35336	TRUE	reported	textfile	0.00120354418234513	42.5772737691276
11104_13_CHI3L1_YKL_40	CHI3L1	rs114072431	chr1	195974961	A	G	0.1702	0.024314	0.04032	2.556e-12	35329	TRUE	reported	textfile	0.00138507405765185	48.9983776163702
11104_13_CHI3L1_YKL_40	CHI3L1	rs1932023	chr1	201535061	G	A	0.1468	0.013195	0.15952	9.426e-29	35341	TRUE	reported	textfile	0.00349008586474002	123.768105690223
11104_13_CHI3L1_YKL_40	CHI3L1	rs6679311	chr1	204590548	C	T	-0.0985	0.010846	0.2745	1.072e-19	35363	TRUE	reported	textfile	0.00232687168424495	82.4724123476087
11104_13_CHI3L1_YKL_40	CHI3L1	rs1800894	chr1	206773321	T	C	-0.1408	0.024872	0.0398	1.506e-08	35365	TRUE	reported	textfile	0.000905350742697208	32.0449302153715
11104_13_CHI3L1_YKL_40	CHI3L1	rs28601761	chr8	125487789	G	C	-0.0702	0.00797	0.42975	1.272e-18	35360	TRUE	reported	textfile	0.00218924067098644	77.577006382244
11107_25_TENM3_TEN3	TENM3	rs10922094	chr1	196692375	CATTA	GATTA	-0.0764	0.007995	0.40155	1.223e-21	35330	TRUE	reported	textfile	0.00257801286996901	91.3114407396673
11107_25_TENM3_TEN3	TENM3	rs704	chr17	28367840	A	G	-0.0992	0.007832	0.49189	9.207e-37	35351	TRUE	reported	textfile	0.00451762169032452	160.418117498413
11107_25_TENM3_TEN3	TENM3	rs9501393	chr6	32007072	GGAG	CGAG	0.0661	0.010488	0.1548	2.926e-10	35431	TRUE	reported	textfile	0.00111981826854259	39.7185189593255
11107_25_TENM3_TEN3	TENM3	rs7774739	chr6	32041524	G	A	0.0633	0.010927	0.17585	6.905e-09	35428	TRUE	reported	textfile	0.000946341122792838	33.5568368307028
11109_56_SVEP1_SVEP1	SVEP1	rs145419292	chr9	109679059	T	C	0.5826	0.033692	0.01613	5.4e-67	35359	TRUE	reported	textfile	0.00838552504064731	298.994232485685
11109_56_SVEP1_SVEP1	SVEP1	rs75412647	chr9	110278247	G	C	-0.1877	0.025025	0.02826	6.357e-14	35359	TRUE	reported	textfile	0.00158851005865195	56.254310682118
11109_56_SVEP1_SVEP1	SVEP1	rs1327537	chr9	110405793	A	C	0.3403	0.026761	0.02459	4.792e-37	35362	TRUE	reported	textfile	0.00455198672108115	161.694280675941
11109_56_SVEP1_SVEP1	SVEP1	rs76038906	chr9	110487920	T	G	0.551	0.023578	0.03275	8.755e-121	35362	TRUE	reported	textfile	0.0152088572985768	546.090608210034
11109_56_SVEP1_SVEP1	SVEP1	rs78742138	chr9	110498428	C	T	0.7104	0.022257	0.03624	1e-200	35358	TRUE	reported	textfile	0.0280058409226763	1018.70417884206
11109_56_SVEP1_SVEP1	SVEP1	rs116853336	chr9	110527672	A	T	0.5931	0.0383	0.01237	4.326e-54	35360	TRUE	reported	textfile	0.00673613342151444	239.791472872518
11109_56_SVEP1_SVEP1	SVEP1	rs185970880	chr9	110693039	A	G	0.7265	0.037283	0.01256	1.439e-84	35363	TRUE	reported	textfile	0.0106233645422622	379.686339980263
11109_56_SVEP1_SVEP1	SVEP1	rs146370544	chr9	110839795	C	T	0.1747	0.022794	0.03562	1.796e-14	35363	TRUE	reported	textfile	0.00165834472342235	58.7381358425759
11109_56_SVEP1_SVEP1	SVEP1	rs72759341	chr9	111145909	G	A	0.3856	0.030953	0.01913	1.274e-35	35361	TRUE	reported	textfile	0.00436960483466274	155.182945497744
11109_56_SVEP1_SVEP1	SVEP1	rs115770375	chr1	152840427	G	C	0.2065	0.031008	0.01782	2.748e-11	35351	TRUE	reported	textfile	0.00125298649880127	44.3473864225708
11109_56_SVEP1_SVEP1	SVEP1	rs41264285	chr1	155061442	T	C	0.1502	0.009278	0.27708	6e-59	35354	TRUE	reported	textfile	0.0073584277672592	262.06351386536
11109_56_SVEP1_SVEP1	SVEP1	rs200367989	chr1	156674988	TG	T	0.1988	0.028776	0.02026	4.898e-12	35348	TRUE	reported	textfile	0.0013484072011556	47.7251538732047
11109_56_SVEP1_SVEP1	SVEP1	rs147639000	chr1	156908252	A	G	0.6176	0.025969	0.0245	5.128e-125	35355	TRUE	reported	textfile	0.0157456510573812	565.561130036776
11109_56_SVEP1_SVEP1	SVEP1	rs7935242	chr11	10302281	T	C	-0.0494	0.008257	0.46812	2.19e-09	35364	TRUE	reported	textfile	0.00101113372236053	35.791901088291
11109_56_SVEP1_SVEP1	SVEP1	rs78689694	chr11	126364925	C	G	-0.0832	0.013462	0.10578	6.391e-10	35366	TRUE	reported	textfile	0.00107887898417812	38.1946838381753
11109_56_SVEP1_SVEP1	SVEP1	rs879620	chr16	3965728	T	C	0.05	0.008615	0.35905	6.472e-09	35342	TRUE	reported	textfile	0.00095219214339788	33.6825426001146
11109_56_SVEP1_SVEP1	SVEP1	rs12945299	chr17	7176748	ACGCT	ACACT	0.0572	0.010082	0.21475	1.398e-08	35361	TRUE	reported	textfile	0.000909450328497962	32.1865262121963
11109_56_SVEP1_SVEP1	SVEP1	rs34914463	chr17	7463300	C	T	0.0733	0.013415	0.10556	4.654e-08	35364	TRUE	reported	textfile	0.000843526478753775	29.8539659524677
11109_56_SVEP1_SVEP1	SVEP1	rs12666169	chr7	103959297	T	C	-0.0829	0.012246	0.12788	1.291e-11	35357	TRUE	reported	textfile	0.00129444203988744	45.8243152403165
11109_56_SVEP1_SVEP1	SVEP1	rs117223414	chr9	108819737	A	G	0.4052	0.04037	0.01125	1.046e-23	35356	TRUE	reported	textfile	0.00284133549417379	100.738807811295
11109_56_SVEP1_SVEP1	SVEP1	rs576123	chr9	133268896	T	C	-0.0686	0.009624	0.26016	1.017e-12	35362	TRUE	reported	textfile	0.0014347513132305	50.8056999805974
11110_4_TMEM119_TM119	TMEM119	rs10922098	chr1	196695521	T	C	-0.0817	0.008189	0.40011	1.927e-23	35329	TRUE	reported	textfile	0.00280950078758626	99.530866370517
11110_4_TMEM119_TM119	TMEM119	rs802171	chr10	16814686	G	A	0.0633	0.008018	0.47349	2.902e-15	35354	TRUE	reported	textfile	0.00175983438472357	62.3233439323709
11110_4_TMEM119_TM119	TMEM119	rs1355538	chr3	165787389	G	A	-0.0481	0.008177	0.39847	4.053e-09	35329	TRUE	reported	textfile	0.000978465826249322	34.6001172762488
11116_16_C11orf87_CK087	C11orf87	rs1591734	chr1	169302664	T	C	-0.1199	0.012124	0.1303	4.64e-23	35355	TRUE	reported	textfile	0.00275864584291044	97.7961915416618
11116_16_C11orf87_CK087	C11orf87	rs9332701	chr1	169515529	G	A	-0.3607	0.015464	0.07189	2.49e-120	35355	TRUE	reported	textfile	0.015155333522595	544.031484620518
11116_16_C11orf87_CK087	C11orf87	rs6427202	chr1	169559592	T	C	-0.1418	0.008099	0.4721	1.238e-68	35352	TRUE	reported	textfile	0.00859658743477924	306.524429881821
11116_16_C11orf87_CK087	C11orf87	rs78334957	chr10	19819940	C	T	0.1162	0.011775	0.13736	5.704e-23	35349	TRUE	reported	textfile	0.00274737839550965	97.379121440499
11116_16_C11orf87_CK087	C11orf87	rs927826	chr10	19931917	T	G	0.1595	0.008829	0.29793	5.985e-73	35352	TRUE	reported	textfile	0.00914731099933424	326.342601090976
11116_16_C11orf87_CK087	C11orf87	rs184924341	chr10	20198402	G	T	0.3206	0.036028	0.01192	5.66e-19	35354	TRUE	reported	textfile	0.00223478901354955	79.1812145152818
11116_16_C11orf87_CK087	C11orf87	rs594793	chr19	7765060	T	G	-0.0456	0.008169	0.43083	2.379e-08	35364	TRUE	reported	textfile	0.000880335100435097	31.1578391610531
11116_16_C11orf87_CK087	C11orf87	rs62140549	chr2	46914826	G	A	0.0676	0.008725	0.30898	9.338e-15	35349	TRUE	reported	textfile	0.00169530756778845	60.0257987895688
11116_16_C11orf87_CK087	C11orf87	rs34568880	chr6	31546671	T	C	0.1924	0.030566	0.01722	3.083e-10	35430	TRUE	reported	textfile	0.00111705964187421	39.6194462767888
11116_16_C11orf87_CK087	C11orf87	rs34977123	chr6	32587959	G	A	-0.157	0.01137	0.16144	2.273e-43	35430	TRUE	reported	textfile	0.00535274202164578	190.657484672816
11116_16_C11orf87_CK087	C11orf87	rs9271669	chr6	32624998	G	A	0.067	0.008077	0.46525	1.084e-16	35430	TRUE	reported	textfile	0.00193836539987421	68.8057801302592
11117_2_SPATA20_SPT20	SPATA20	rs147604653	chr17	49734100	A	G	0.1507	0.025619	0.02654	4.047e-09	35357	TRUE	reported	textfile	0.000977691714835093	34.6001188275047
11117_2_SPATA20_SPT20	SPATA20	rs77405995	chr17	50284012	A	G	0.1222	0.018545	0.04892	4.412e-11	35350	TRUE	reported	textfile	0.0012267786467941	43.4174351892667
11117_2_SPATA20_SPT20	SPATA20	rs17714829	chr17	50375120	C	T	0.1255	0.015247	0.0781	1.852e-16	35357	TRUE	reported	textfile	0.00191254577829153	67.7476264284119
11117_2_SPATA20_SPT20	SPATA20	rs9890200	chr17	50547162	C	A	-0.3204	0.007116	0.40963	1e-200	35353	TRUE	reported	textfile	0.0542338728222036	2027.16251200367
11117_2_SPATA20_SPT20	SPATA20	rs10922094	chr1	196692375	CATTA	GATTA	-0.0654	0.008289	0.40155	3.015e-15	35330	TRUE	reported	textfile	0.00175890759212175	62.2481762041986
11117_2_SPATA20_SPT20	SPATA20	rs4666000	chr2	27616502	C	T	0.0534	0.009653	0.22594	3.171e-08	35364	TRUE	reported	textfile	0.000864611208923097	30.6008393986851
11117_2_SPATA20_SPT20	SPATA20	rs3020644	chr6	31926849	G	A	-0.0698	0.008391	0.37454	8.885e-17	35432	TRUE	reported	textfile	0.00194912824130654	69.192478603623
11117_2_SPATA20_SPT20	SPATA20	rs6458	chr6	32039847	G	A	0.0862	0.012306	0.12614	2.473e-12	35431	TRUE	reported	textfile	0.00138291755933827	49.0632366212371
11118_107_RAB17_RAB17	RAB17	rs72748420	chr1	196141224	T	C	0.1015	0.015352	0.07417	3.805e-11	35328	TRUE	reported	textfile	0.00123579399036873	43.709674657028
11118_107_RAB17_RAB17	RAB17	rs1329424	chr1	196677046	G	T	-0.2918	0.008156	0.39735	1e-200	35329	TRUE	reported	textfile	0.0349645593368521	1279.94572597684
11118_107_RAB17_RAB17	RAB17	rs3900909	chr1	197788716	T	C	0.1702	0.02241	0.03376	3.081e-14	35328	TRUE	reported	textfile	0.00163007593568476	57.6780821577416
11118_107_RAB17_RAB17	RAB17	rs10801660	chr1	198272225	A	G	0.0796	0.01258	0.11574	2.492e-10	35336	TRUE	reported	textfile	0.00113176346466304	40.035040456499
11118_107_RAB17_RAB17	RAB17	rs1047286	chr19	6713251	A	G	-0.0572	0.009402	0.24066	1.174e-09	35363	TRUE	reported	textfile	0.00104555803822147	37.0106745978752
11118_107_RAB17_RAB17	RAB17	rs111696008	chr2	216622986	A	G	-0.1533	0.026747	0.02443	9.951e-09	35350	TRUE	reported	textfile	0.000928413280329452	32.848049198194
11118_107_RAB17_RAB17	RAB17	rs1707652	chr3	165761011	T	C	0.1323	0.008668	0.3102	1.331e-52	35330	TRUE	reported	textfile	0.00655064370369373	232.947094179875
11118_107_RAB17_RAB17	RAB17	rs3099847	chr6	31455283	T	C	0.0894	0.014652	0.09144	1.051e-09	35429	TRUE	reported	textfile	0.00104970243310133	37.2268852495042
11118_107_RAB17_RAB17	RAB17	rs1265941	chr6	31904575	C	A	0.1756	0.015476	0.07271	7.678e-30	35432	TRUE	reported	textfile	0.00362043475868487	128.738091360935
11118_107_RAB17_RAB17	RAB17	rs550671	chr6	31976816	T	C	0.2115	0.011537	0.14045	4.603e-75	35431	TRUE	reported	textfile	0.00939618468789235	336.055062742165
11118_107_RAB17_RAB17	RAB17	rs9276606	chr6	32768918	T	A	0.063	0.008968	0.28354	2.136e-12	35429	TRUE	reported	textfile	0.00139099792495046	49.3475257931998
11120_49_NAT14_NAT14	NAT14	rs10922098	chr1	196695521	T	C	-0.1185	0.008103	0.40011	1.973e-48	35329	TRUE	reported	textfile	0.0060171738430197	213.855506109907
11120_49_NAT14_NAT14	NAT14	rs704	chr17	28367840	A	G	-0.0997	0.007945	0.49189	4.055e-36	35351	TRUE	reported	textfile	0.00443476420074912	157.462790076663
11120_49_NAT14_NAT14	NAT14	rs1707652	chr3	165761011	T	C	0.0682	0.008564	0.3102	1.675e-15	35330	TRUE	reported	textfile	0.00179181398413719	63.4148320144039
11120_49_NAT14_NAT14	NAT14	rs9501600	chr6	32009122	T	C	0.0923	0.011505	0.15016	1.033e-15	35431	TRUE	reported	textfile	0.00181325358681707	64.3584595349358
11120_49_NAT14_NAT14	NAT14	rs35209896	chr6	32519009	A	C	0.0743	0.013576	0.09263	4.429e-08	35430	TRUE	reported	textfile	0.000844687016207282	29.9508707218144
11128_29_TMEM132C_T132C	TMEM132C	rs10922098	chr1	196695521	T	C	-0.06	0.008012	0.40011	6.949e-14	35329	TRUE	reported	textfile	0.00158489471686554	56.0784541083552
11128_29_TMEM132C_T132C	TMEM132C	rs117511908	chr19	10110266	GACCCCCA	GACCCCCG	0.356	0.021699	0.03353	1.716e-60	35364	TRUE	reported	textfile	0.00755381149063912	269.150997832122
11128_29_TMEM132C_T132C	TMEM132C	rs34735009	chr19	10512068	TCCATCTCAAAAAAAAAAAAAAAAAAAG	TCCATCTCAAAAAAAAAAAAAAAAG	0.0747	0.011207	0.14538	2.64e-11	35365	TRUE	reported	textfile	0.0012547105258882	44.4260701848692
11128_29_TMEM132C_T132C	TMEM132C	rs141618758	chr19	11146823	C	T	0.1856	0.024042	0.02633	1.165e-14	35373	TRUE	reported	textfile	0.00168194499793708	59.592307505557
11128_29_TMEM132C_T132C	TMEM132C	rs145639768	chr19	13472256	A	C	0.1516	0.022831	0.03152	3.133e-11	35367	TRUE	reported	textfile	0.00124511432264953	44.0883630728247
11128_29_TMEM132C_T132C	TMEM132C	rs146039342	chr19	44997818	A	G	0.1699	0.029139	0.01786	5.522e-09	35359	TRUE	reported	textfile	0.000960550349915233	33.9948324701774
11129_66_BMP15_BMP15	BMP15	rs10922098	chr1	196695521	T	C	-0.1441	0.008015	0.40011	2.884e-72	35329	TRUE	reported	textfile	0.0090663843236051	323.218582893037
11129_66_BMP15_BMP15	BMP15	rs58068569	chr12	3991507	G	A	-0.0531	0.009708	0.20781	4.505e-08	35368	TRUE	reported	textfile	0.000845185019042296	29.9160980213256
11129_66_BMP15_BMP15	BMP15	rs1707652	chr3	165761011	T	C	0.0813	0.008482	0.3102	9.262e-22	35330	TRUE	reported	textfile	0.00259365998620817	91.8670919933147
11129_66_BMP15_BMP15	BMP15	rs9267139	chr6	31471721	A	G	0.072	0.012542	0.10872	9.439e-09	35430	TRUE	reported	textfile	0.00092930113943817	32.9539048693595
11129_66_BMP15_BMP15	BMP15	rs9501393	chr6	32007072	GGAG	CGAG	0.11	0.010527	0.1548	1.479e-25	35431	TRUE	reported	textfile	0.00307224891781114	109.182141625584
11129_66_BMP15_BMP15	BMP15	rs7774739	chr6	32041524	G	A	0.1004	0.010969	0.17585	5.517e-20	35428	TRUE	reported	textfile	0.00235917918430043	83.7739194700281
11129_66_BMP15_BMP15	BMP15	rs9271683	chr6	32625173	T	C	0.0596	0.008783	0.27332	1.154e-11	35430	TRUE	reported	textfile	0.00129799053431719	46.0449745909612
11130_158_CACNB4_CACB4	CACNB4	rs11502187	chr11	180483	C	A	0.0621	0.009254	0.262	1.941e-11	35342	TRUE	reported	textfile	0.00127256527253763	45.029760040338
11130_158_CACNB4_CACB4	CACNB4	rs7975385	chr12	48797209	C	T	0.1289	0.009409	0.24761	1.016e-42	35352	TRUE	reported	textfile	0.00528086882365357	187.669772366185
11130_158_CACNB4_CACB4	CACNB4	rs79977579	chr12	54300773	CCCAA	CCCCA	0.08	0.014379	0.08751	2.639e-08	35366	TRUE	reported	textfile	0.000874493750149559	30.9526648922878
11130_158_CACNB4_CACB4	CACNB4	rs1354034	chr3	56815721	C	T	0.1019	0.008337	0.38119	2.339e-34	35347	TRUE	reported	textfile	0.00420866683086443	149.38403677755
11130_158_CACNB4_CACB4	CACNB4	rs114694170	chr5	88884379	C	T	-0.0904	0.014717	0.08378	8.114e-10	35335	TRUE	reported	textfile	0.00106666903980619	37.7288613918258
11134_30_MTRF1L_RF1ML	MTRF1L	rs2038332	chr6	152999591	G	A	-0.1934	0.009618	0.2119	6.321e-90	35370	TRUE	reported	textfile	0.011302429356425	404.314052494165
11134_30_MTRF1L_RF1ML	MTRF1L	rs10922098	chr1	196695521	T	C	-0.0645	0.008057	0.40011	1.195e-15	35329	TRUE	reported	textfile	0.00181073231961467	64.0837792252335
11134_30_MTRF1L_RF1ML	MTRF1L	rs6542680	chr2	3592552	T	C	-0.0566	0.010212	0.18362	2.981e-08	35323	TRUE	reported	textfile	0.000868912691715736	30.7175560584092
11135_5_MRPL55_RM55	MRPL55	rs6809081	chr3	194339746	C	T	-0.045	0.007984	0.39427	1.736e-08	35293	TRUE	reported	textfile	0.000899300133856587	31.7657679833323
11135_5_MRPL55_RM55	MRPL55	rs116706170	chr6	29940638	A	G	0.1714	0.012614	0.10379	4.686e-42	35436	TRUE	reported	textfile	0.00518339510780924	184.625408690295
11135_5_MRPL55_RM55	MRPL55	rs9260109	chr6	29941979	T	G	0.1481	0.011802	0.12131	4.033e-36	35436	TRUE	reported	textfile	0.00442413695191186	157.461499994675
11137_43_CSF2RB_IL3RB	CSF2RB	rs10922098	chr1	196695521	T	C	-0.1633	0.008024	0.40011	4.489e-92	35329	TRUE	reported	textfile	0.0115877021865517	414.157893472075
11137_43_CSF2RB_IL3RB	CSF2RB	rs1707652	chr3	165761011	T	C	0.0901	0.008503	0.3102	3.086e-26	35330	TRUE	reported	textfile	0.00316798825354136	112.27437291568
11137_43_CSF2RB_IL3RB	CSF2RB	rs550671	chr6	31976816	T	C	0.1264	0.011314	0.14045	5.601e-29	35431	TRUE	reported	textfile	0.00351035613237775	124.80652275653
11137_43_CSF2RB_IL3RB	CSF2RB	rs34927613	chr6	32632434	A	G	0.0649	0.008588	0.29339	4.11e-14	35430	TRUE	reported	textfile	0.00160929143682499	57.1058770227209
11138_16_RUNX3_RUNX3	RUNX3	rs10922094	chr1	196692375	CATTA	GATTA	-0.0546	0.008027	0.40155	1.031e-11	35330	TRUE	reported	textfile	0.00130787653095332	46.2651712171544
11138_16_RUNX3_RUNX3	RUNX3	rs1265564	chr12	111270643	GAAAAAAAAAAC	GAAAAAAAAAAA	0.0467	0.008199	0.3672	1.228e-08	35360	TRUE	reported	textfile	0.000916645593999266	32.4404913460856
11138_16_RUNX3_RUNX3	RUNX3	rs4639017	chr3	165833296	C	T	-0.0556	0.008036	0.39283	4.539e-12	35330	TRUE	reported	textfile	0.00135312536988656	47.8679844515189
11140_56_COL1A1_CO1A1	COL1A1	rs138103546	chr17	49894179	G	A	-0.237	0.030488	0.01993	7.625e-15	35356	TRUE	reported	textfile	0.00170621620383695	60.4247
11140_56_COL1A1_CO1A1	COL1A1	rs116585561	chr17	50180556	C	A	-0.328	0.023063	0.03327	6.715e-46	35355	TRUE	reported	textfile	0.0056883690845278	202.251392815506
11140_56_COL1A1_CO1A1	COL1A1	rs118081843	chr17	50335804	C	A	-0.3212	0.040959	0.01174	4.435e-15	35356	TRUE	reported	textfile	0.00173633900060562	61.4933022463775
11140_56_COL1A1_CO1A1	COL1A1	rs6679677	chr1	113761186	A	C	-0.0745	0.012308	0.13318	1.423e-09	35341	TRUE	reported	textfile	0.00103563979625822	36.6364168912941
11140_56_COL1A1_CO1A1	COL1A1	rs10842700	chr12	26277428	G	C	-0.0533	0.009561	0.25138	2.483e-08	35350	TRUE	reported	textfile	0.000878368444560761	31.0758638365153
11140_56_COL1A1_CO1A1	COL1A1	rs1056692	chr12	53293603	G	A	-0.0493	0.008925	0.3169	3.318e-08	35365	TRUE	reported	textfile	0.000862043505649569	30.5107460807972
11140_56_COL1A1_CO1A1	COL1A1	rs9594738	chr13	42378009	T	C	0.1011	0.008404	0.4356	2.478e-33	35352	TRUE	reported	textfile	0.00407701202198013	144.712369045324
11140_56_COL1A1_CO1A1	COL1A1	rs2663343	chr17	1023500	A	G	0.0601	0.009033	0.31972	2.868e-11	35337	TRUE	reported	textfile	0.00125115621218409	44.2649871712063
11140_56_COL1A1_CO1A1	COL1A1	rs139072136	chr17	44298644	A	C	-0.2568	0.037584	0.01199	8.329e-12	35360	TRUE	reported	textfile	0.00131855656037609	46.6830771393986
11140_56_COL1A1_CO1A1	COL1A1	rs369441062	chr17	46035143	ATAGTA	ATAG	-0.2909	0.040516	0.01028	6.973e-13	35354	TRUE	reported	textfile	0.00145600532770528	51.5477541497104
11140_56_COL1A1_CO1A1	COL1A1	rs74485878	chr17	51855685	T	C	-0.2494	0.033849	0.01629	1.732e-13	35353	TRUE	reported	textfile	0.00153323439457919	54.2846000987363
11140_56_COL1A1_CO1A1	COL1A1	rs62071464	chr17	52261352	A	T	-0.2367	0.039429	0.01225	1.935e-09	35353	TRUE	reported	textfile	0.00101834803356495	36.0363188489913
11140_56_COL1A1_CO1A1	COL1A1	rs3928387	chr17	60010393	G	A	0.0639	0.010659	0.29017	2.038e-09	35346	TRUE	reported	textfile	0.00101575076862506	35.9371984031843
11140_56_COL1A1_CO1A1	COL1A1	rs145495890	chr17	62499184	T	C	-0.1938	0.021627	0.03969	3.215e-19	35359	TRUE	reported	textfile	0.00226584319188341	80.2953544175685
11140_56_COL1A1_CO1A1	COL1A1	rs148047098	chr17	62515649	C	G	-0.2674	0.033081	0.01548	6.311e-16	35359	TRUE	reported	textfile	0.00184443691103731	65.3342607856947
11140_56_COL1A1_CO1A1	COL1A1	rs146385050	chr17	62559897	A	C	0.248	0.010457	0.20263	2.437e-124	35359	TRUE	reported	textfile	0.0156579609199802	562.424952169228
11140_56_COL1A1_CO1A1	COL1A1	rs149631508	chr17	62782860	C	T	0.2184	0.032284	0.01743	1.334e-11	35359	TRUE	reported	textfile	0.00129261406864345	45.7621083701166
11140_56_COL1A1_CO1A1	COL1A1	rs11726170	chr4	38391654	T	C	0.0729	0.012273	0.13062	2.85e-09	35354	TRUE	reported	textfile	0.000996969417477157	35.2800359635556
11140_56_COL1A1_CO1A1	COL1A1	rs10955915	chr8	118951308	G	A	0.0543	0.008327	0.48	6.995e-11	35352	TRUE	reported	textfile	0.00120139679114088	42.5204605116465
11142_11_ANGPTL1_ANGL1	ANGPTL1	rs4457535	chr1	178528051	G	A	-0.2531	0.008364	0.37199	1e-200	35348	TRUE	reported	textfile	0.0252513180657876	915.655
11142_11_ANGPTL1_ANGL1	ANGPTL1	rs12725691	chr1	178941726	TAAATC	TAAATT	0.1578	0.008697	0.32602	1.433e-73	35347	TRUE	reported	textfile	0.00922776077531702	329.192918100742
11142_11_ANGPTL1_ANGL1	ANGPTL1	rs140477729	chr1	179134848	T	G	0.1785	0.032565	0.01607	4.22e-08	35349	TRUE	reported	textfile	0.000849235554911198	30.0434431195352
11142_11_ANGPTL1_ANGL1	ANGPTL1	rs333947	chr1	109928142	A	G	-0.0647	0.011561	0.14937	2.188e-08	35340	TRUE	reported	textfile	0.000885455001137674	31.3179394563201
11142_11_ANGPTL1_ANGL1	ANGPTL1	rs6678237	chr1	168639966	G	A	-0.1008	0.016267	0.06933	5.771e-10	35353	TRUE	reported	textfile	0.00108494673066228	38.3956090661705
11142_11_ANGPTL1_ANGL1	ANGPTL1	rs12130811	chr1	177546126	A	G	-0.0921	0.012577	0.12063	2.43e-13	35354	TRUE	reported	textfile	0.00151449674691395	53.6216988854279
11142_11_ANGPTL1_ANGL1	ANGPTL1	rs78811502	chr1	180072659	C	T	0.2238	0.024913	0.02787	2.626e-19	35349	TRUE	reported	textfile	0.0022777216285128	80.6944258420828
11142_11_ANGPTL1_ANGL1	ANGPTL1	rs115584967	chr1	180459000	GTTTTATTAGAAT	GTTTTATTAGAAC	0.1946	0.033901	0.01503	9.458e-09	35347	TRUE	reported	textfile	0.000931329659841253	32.9485327729088
11142_11_ANGPTL1_ANGL1	ANGPTL1	rs2477664	chr10	17833817	A	T	0.046	0.008131	0.44816	1.538e-08	35342	TRUE	reported	textfile	0.000904781057036478	32.0039190954176
11142_11_ANGPTL1_ANGL1	ANGPTL1	rs4681671	chr3	58242901	T	G	-0.0449	0.008084	0.49918	2.793e-08	35348	TRUE	reported	textfile	0.000871959620213282	30.8471822333635
11142_11_ANGPTL1_ANGL1	ANGPTL1	rs10213052	chr4	174897101	C	T	0.0515	0.009088	0.26945	1.455e-08	35358	TRUE	reported	textfile	0.000907393940565073	32.1109574508354
11143_32_OLFM3_NOE3	OLFM3	rs33995407	chr1	102136814	TGTGTGTGTGTGTGTGTGTGTGTATG	TGTGTATG	-0.0548	0.009925	0.20482	3.364e-08	35338	TRUE	reported	textfile	0.000861953062040524	30.4842493923717
11143_32_OLFM3_NOE3	OLFM3	rs572515	chr1	196677131	G	A	-0.1031	0.008172	0.3973	1.709e-36	35329	TRUE	reported	textfile	0.004485150417445	159.160768785639
11143_32_OLFM3_NOE3	OLFM3	rs1355538	chr3	165787389	G	A	-0.0522	0.00816	0.39847	1.585e-10	35329	TRUE	reported	textfile	0.00115698194565825	40.9200449474886
11143_32_OLFM3_NOE3	OLFM3	rs2075798	chr6	31878964	A	C	0.0816	0.014903	0.0783	4.362e-08	35432	TRUE	reported	textfile	0.00084541496853303	29.9783965202761
11143_32_OLFM3_NOE3	OLFM3	rs550671	chr6	31976816	T	C	0.0817	0.011486	0.14045	1.133e-12	35431	TRUE	reported	textfile	0.00142594690982265	50.592
11145_72_KIAA1549L_K154L	KIAA1549L	rs11388755	chr11	33252194	TTC	TC	0.0835	0.008255	0.46037	4.728e-24	35354	TRUE	reported	textfile	0.00288566027052162	102.309091163163
11145_72_KIAA1549L_K154L	KIAA1549L	rs4756649	chr11	33372394	C	T	-0.2497	0.008218	0.40575	1e-200	35347	TRUE	reported	textfile	0.0254539174333673	923.166926404277
11145_72_KIAA1549L_K154L	KIAA1549L	rs762044	chr11	33511939	C	T	-0.1267	0.008175	0.4504	3.528e-54	35357	TRUE	reported	textfile	0.00674779432569035	240.189014453606
11145_72_KIAA1549L_K154L	KIAA1549L	rs143077049	chr11	33979412	G	A	0.1475	0.021348	0.03777	4.87e-12	35353	TRUE	reported	textfile	0.00134851980525645	47.7358964373884
11145_72_KIAA1549L_K154L	KIAA1549L	rs10922098	chr1	196695521	T	C	-0.0785	0.008234	0.40011	1.515e-21	35329	TRUE	reported	textfile	0.0025660810898457	90.8852
11145_72_KIAA1549L_K154L	KIAA1549L	rs55714927	chr17	7176997	T	C	0.0572	0.009926	0.21166	8.27e-09	35361	TRUE	reported	textfile	0.000938234322682297	33.2061825959601
11145_72_KIAA1549L_K154L	KIAA1549L	rs9864801	chr3	165730789	TAGAGAG	TATAGAG	-0.0456	0.008159	0.41936	2.284e-08	35330	TRUE	reported	textfile	0.000883340986640761	31.2342608788665
11145_72_KIAA1549L_K154L	KIAA1549L	rs635634	chr9	133279427	C	T	0.1079	0.011991	0.12995	2.292e-19	35362	TRUE	reported	textfile	0.00228455678900396	80.9669015437866
11146_4_TBX22_TBX22	TBX22	rs10922098	chr1	196695521	T	C	-0.0789	0.008071	0.40011	1.43e-22	35329	TRUE	reported	textfile	0.00269770703581116	95.5596884981022
11146_4_TBX22_TBX22	TBX22	rs1355538	chr3	165787389	G	A	-0.0517	0.008063	0.39847	1.436e-10	35329	TRUE	reported	textfile	0.00116238851243614	41.1114864984664
11146_4_TBX22_TBX22	TBX22	rs4713498	chr6	32043539	T	G	0.0928	0.016282	0.06413	1.202e-08	35432	TRUE	reported	textfile	0.000915981698046868	32.4829853819083
11149_3_TLR1_TLR1	TLR1	rs10922098	chr1	196695521	T	C	-0.0783	0.008014	0.40011	1.51e-22	35329	TRUE	reported	textfile	0.00269476935562299	95.4553471704788
11149_3_TLR1_TLR1	TLR1	rs1555405	chr14	100710432	A	G	-0.0494	0.008564	0.30381	8e-09	35371	TRUE	reported	textfile	0.000939820451700321	33.2717790546086
11149_3_TLR1_TLR1	TLR1	rs56210800	chr3	124753745	G	C	-0.0757	0.013266	0.09593	1.154e-08	35360	TRUE	reported	textfile	0.000920025301327997	32.5602108221282
11149_3_TLR1_TLR1	TLR1	rs149468457	chr3	124755073	A	G	-0.0759	0.013277	0.09594	1.087e-08	35360	TRUE	reported	textfile	0.000923358157446643	32.6782714795403
11149_3_TLR1_TLR1	TLR1	rs9271642	chr6	32624442	G	A	0.0508	0.00794	0.41291	1.578e-10	35430	TRUE	reported	textfile	0.0011540212154197	40.9318999007621
11152_46_KLK13_kallikrein_13	KLK13	rs11669237	chr19	51030161	G	C	-0.4217	0.006997	0.3621	1e-200	35352	TRUE	reported	textfile	0.0931737449026241	3632.10908792455
11152_46_KLK13_kallikrein_13	KLK13	rs2691230	chr19	51044518	A	T	-0.1002	0.00979	0.29419	1.386e-24	35357	TRUE	reported	textfile	0.00295399562891305	104.747940418355
11152_46_KLK13_kallikrein_13	KLK13	rs73051038	chr19	51083701	C	G	0.168	0.014557	0.10457	8.248e-31	35365	TRUE	reported	textfile	0.00375204966087643	133.183443049903
11152_46_KLK13_kallikrein_13	KLK13	rs1039405	chr19	51122980	G	A	-0.0504	0.009028	0.45344	2.367e-08	35362	TRUE	reported	textfile	0.000880559205849115	31.1640152793702
11152_46_KLK13_kallikrein_13	KLK13	rs116960573	chr19	51181877	T	G	-0.2765	0.019857	0.05439	4.497e-44	35365	TRUE	reported	textfile	0.00545273965697419	193.882422865527
11152_46_KLK13_kallikrein_13	KLK13	rs12368376	chr12	515011	G	C	-0.0686	0.011082	0.19318	6.01e-10	35304	TRUE	reported	textfile	0.00108421871546608	38.3166327036744
11152_46_KLK13_kallikrein_13	KLK13	rs5511	chr14	94567258	T	A	0.1177	0.010293	0.24419	2.789e-30	35363	TRUE	reported	textfile	0.00368397770812773	130.750818839027
11152_46_KLK13_kallikrein_13	KLK13	rs55714927	chr17	7176997	T	C	0.0798	0.010804	0.21166	1.515e-13	35361	TRUE	reported	textfile	0.00154043215824351	54.5521746073997
11152_46_KLK13_kallikrein_13	KLK13	rs4072059	chr18	48038591	C	G	0.0713	0.012845	0.13624	2.844e-08	35358	TRUE	reported	textfile	0.000870652530740253	30.8096153464249
11152_46_KLK13_kallikrein_13	KLK13	rs17855739	chr19	5831829	T	C	0.1899	0.024425	0.03389	7.564e-15	35357	TRUE	reported	textfile	0.00170672488863279	60.4444204343467
11152_46_KLK13_kallikrein_13	KLK13	rs2548459	chr19	48706082	C	T	-0.0862	0.009292	0.37265	1.75e-20	35368	TRUE	reported	textfile	0.00242733750749281	86.0541006361384
11152_46_KLK13_kallikrein_13	KLK13	rs1992880	chr2	106748586	G	C	0.0657	0.008836	0.43988	1.044e-13	35351	TRUE	reported	textfile	0.00156148905733806	55.2834011137347
11152_46_KLK13_kallikrein_13	KLK13	rs12712266	chr2	106933402	C	T	0.052	0.008963	0.40029	6.56e-09	35349	TRUE	reported	textfile	0.000951282327577761	33.6569937362318
11152_46_KLK13_kallikrein_13	KLK13	rs2479016	chr6	2245111	G	A	-0.0572	0.00928	0.33808	7.091e-10	35326	TRUE	reported	textfile	0.00107432286069462	37.9901944655734
11154_3_NFE2L1_NF2L1	NFE2L1	rs11451044	chr12	54322000	CA	C	0.0668	0.00797	0.43683	5.248e-17	35365	TRUE	reported	textfile	0.0019824434190782	70.2444021816944
11154_3_NFE2L1_NF2L1	NFE2L1	rs1354034	chr3	56815721	C	T	0.0501	0.008118	0.38119	6.758e-10	35347	TRUE	reported	textfile	0.0010763588584286	38.0848968672744
11154_3_NFE2L1_NF2L1	NFE2L1	rs342292	chr7	106730198	G	C	-0.0622	0.007894	0.45188	3.28e-15	35345	TRUE	reported	textfile	0.00175346197348627	62.0814640153343
11155_16_COL6A5_CO6A5	COL6A5	rs10922098	chr1	196695521	T	C	-0.0624	0.007997	0.40011	6.056e-15	35329	TRUE	reported	textfile	0.00172042532920541	60.8822088991274
11155_16_COL6A5_CO6A5	COL6A5	rs2072634	chr6	31949514	T	C	0.114	0.020724	0.0365	3.777e-08	35432	TRUE	reported	textfile	0.000853288969014505	30.2578468591349
11155_16_COL6A5_CO6A5	COL6A5	rs9271642	chr6	32624442	G	A	0.0523	0.007908	0.41291	3.755e-11	35430	TRUE	reported	textfile	0.00123300003410646	43.7366525023507
11160_56_RNF122_RN122	RNF122	rs10922094	chr1	196692375	CATTA	GATTA	-0.091	0.008288	0.40155	4.767e-28	35330	TRUE	reported	textfile	0.00340063693664211	120.547640456454
11160_56_RNF122_RN122	RNF122	rs964184	chr11	116778201	C	G	-0.0772	0.012276	0.12321	3.203e-10	35368	TRUE	reported	textfile	0.00111692752266146	39.5454281435343
11160_56_RNF122_RN122	RNF122	rs71352239	chr19	44926286	T	C	0.08	0.008858	0.30263	1.697e-19	35359	TRUE	reported	textfile	0.00230148407524878	81.5612844458801
11160_56_RNF122_RN122	RNF122	rs10208529	chr2	27563321	T	A	0.057	0.009778	0.2164	5.569e-09	35364	TRUE	reported	textfile	0.000959999795944358	33.9801337056079
11160_56_RNF122_RN122	RNF122	rs111696008	chr2	216622986	A	G	-0.1518	0.026988	0.02443	1.859e-08	35350	TRUE	reported	textfile	0.000894178475738893	31.6357087302297
11160_56_RNF122_RN122	RNF122	rs1707652	chr3	165761011	T	C	0.1234	0.008742	0.3102	3.061e-45	35330	TRUE	reported	textfile	0.00560818868622037	199.243484964977
11160_56_RNF122_RN122	RNF122	rs28573154	chr6	32008772	A	G	0.0653	0.011315	0.145	7.872e-09	35431	TRUE	reported	textfile	0.000939130154050555	33.3037187543814
11160_56_RNF122_RN122	RNF122	rs34927613	chr6	32632434	A	G	0.0486	0.008834	0.29339	3.771e-08	35430	TRUE	reported	textfile	0.000853524039026411	30.2644811167895
11162_37_EQTN_EQTN	EQTN	rs10922094	chr1	196692375	CATTA	GATTA	-0.0685	0.007881	0.40155	3.559e-18	35330	TRUE	reported	textfile	0.00213376789727075	75.5429433822353
11162_37_EQTN_EQTN	EQTN	rs704	chr17	28367840	A	G	-0.0813	0.007728	0.49189	6.997e-26	35351	TRUE	reported	textfile	0.00312095586720611	110.668059078161
11162_37_EQTN_EQTN	EQTN	rs71549272	chr6	32535377	G	A	0.0564	0.008506	0.26923	3.339e-11	35430	TRUE	reported	textfile	0.00123936069130231	43.9625560352976
11163_7_FAM162B_F162B	FAM162B	rs10922094	chr1	196692375	CATTA	GATTA	-0.1046	0.00803	0.40155	8.711e-39	35330	TRUE	reported	textfile	0.0047797791720756	169.671028639884
11163_7_FAM162B_F162B	FAM162B	rs6542680	chr2	3592552	T	C	-0.0592	0.010197	0.18362	6.404e-09	35323	TRUE	reported	textfile	0.00095329383802758	33.7034209164522
11163_7_FAM162B_F162B	FAM162B	rs6445035	chr3	165762312	A	G	0.0647	0.01001	0.1904	1.022e-10	35330	TRUE	reported	textfile	0.0011810914463491	41.7749386393197
11163_7_FAM162B_F162B	FAM162B	rs147906938	chr6	31930134	A	T	0.14	0.02017	0.03884	3.898e-12	35432	TRUE	reported	textfile	0.00135787093075454	48.1747822129959
11164_7_TENM2_TEN2	TENM2	rs10922098	chr1	196695521	T	C	-0.1554	0.008063	0.40011	8.823e-83	35329	TRUE	reported	textfile	0.0104048286404306	371.436110460702
11164_7_TENM2_TEN2	TENM2	rs1355538	chr3	165787389	G	A	-0.0749	0.008068	0.39847	1.641e-20	35329	TRUE	reported	textfile	0.00243356158451029	86.1801548100878
11164_7_TENM2_TEN2	TENM2	rs9501600	chr6	32009122	T	C	0.1227	0.011464	0.15016	9.846e-27	35431	TRUE	reported	textfile	0.00322278595506573	114.549251320342
11164_7_TENM2_TEN2	TENM2	rs35209896	chr6	32519009	A	C	0.0861	0.013547	0.09263	2.077e-10	35430	TRUE	reported	textfile	0.00113881721902186	40.3920155583355
11167_6_MTMR1_MTMR1	MTMR1	rs144704969	chr1	196158214	T	C	0.1068	0.019084	0.04536	2.188e-08	35328	TRUE	reported	textfile	0.000885726831746335	31.3169242984099
11167_6_MTMR1_MTMR1	MTMR1	rs10922098	chr1	196695521	T	C	-0.1949	0.008127	0.40011	4.375e-127	35329	TRUE	reported	textfile	0.0160183875526418	575.093650037541
11167_6_MTMR1_MTMR1	MTMR1	rs1047286	chr19	6713251	A	G	-0.0527	0.009348	0.24066	1.727e-08	35363	TRUE	reported	textfile	0.000897934336062149	31.7803927633694
11167_6_MTMR1_MTMR1	MTMR1	rs12478841	chr2	27588855	G	A	0.0559	0.009634	0.21569	6.544e-09	35364	TRUE	reported	textfile	0.000951120816418463	33.6655543196994
11167_6_MTMR1_MTMR1	MTMR1	rs1707652	chr3	165761011	T	C	0.0945	0.008623	0.3102	6.036e-28	35330	TRUE	reported	textfile	0.00338789051680556	120.094262390382
11167_6_MTMR1_MTMR1	MTMR1	rs1265941	chr6	31904575	C	A	0.1262	0.015366	0.07271	2.154e-16	35432	TRUE	reported	textfile	0.00190009536660865	67.4485374925185
11167_6_MTMR1_MTMR1	MTMR1	rs550671	chr6	31976816	T	C	0.1401	0.011474	0.14045	2.73e-34	35431	TRUE	reported	textfile	0.00419024624230339	149.080919882905
11167_6_MTMR1_MTMR1	MTMR1	rs9276606	chr6	32768918	T	A	0.0488	0.008895	0.28354	4.104e-08	35429	TRUE	reported	textfile	0.000848828683314093	30.0970009614662
11168_3_MEGF10_MEG10	MEGF10	rs10922098	chr1	196695521	T	C	-0.1508	0.007967	0.40011	6.845e-80	35329	TRUE	reported	textfile	0.0100392136308111	358.251866961729
11168_3_MEGF10_MEG10	MEGF10	rs1355538	chr3	165787389	G	A	-0.0646	0.007986	0.39847	6.017e-16	35329	TRUE	reported	textfile	0.00184872130861319	65.4307408742709
11168_3_MEGF10_MEG10	MEGF10	rs9267139	chr6	31471721	A	G	0.0698	0.012497	0.10872	2.332e-08	35430	TRUE	reported	textfile	0.000879722958915372	31.1942673015855
11168_3_MEGF10_MEG10	MEGF10	rs9501393	chr6	32007072	GGAG	CGAG	0.1035	0.010481	0.1548	5.349e-23	35431	TRUE	reported	textfile	0.00274472091455153	97.5103559951312
11168_3_MEGF10_MEG10	MEGF10	rs7774739	chr6	32041524	G	A	0.0865	0.010919	0.17585	2.338e-15	35428	TRUE	reported	textfile	0.00176828072352781	62.7540797412253
11168_3_MEGF10_MEG10	MEGF10	rs9271683	chr6	32625173	T	C	0.0658	0.00874	0.27332	5.118e-14	35430	TRUE	reported	textfile	0.00159721563618286	56.6766804388901
11173_29_MILR1_MILR1	MILR1	rs10922098	chr1	196695521	T	C	-0.0677	0.00809	0.40011	5.827e-17	35329	TRUE	reported	textfile	0.00197828537342535	70.0254176464953
11173_29_MILR1_MILR1	MILR1	rs1926446	chr13	46055860	A	C	-0.069	0.009285	0.24321	1.075e-13	35352	TRUE	reported	textfile	0.00155970504412603	55.2217
11173_29_MILR1_MILR1	MILR1	rs1555405	chr14	100710432	A	G	-0.0497	0.008644	0.30381	8.944e-09	35371	TRUE	reported	textfile	0.000933749132302313	33.0566396690083
11173_29_MILR1_MILR1	MILR1	rs697356	chr3	165718150	C	G	0.0472	0.00821	0.36502	8.983e-09	35329	TRUE	reported	textfile	0.000934674134796856	33.0501242562627
11173_29_MILR1_MILR1	MILR1	rs2057681	chr7	95308945	G	A	0.077	0.008796	0.28541	2.059e-18	35340	TRUE	reported	textfile	0.00216373339603733	76.6278129070194
11174_8_THSD7A_THS7A	THSD7A	rs2808466	chr1	207100406	C	T	0.2134	0.012615	0.11154	3.431e-64	35360	TRUE	reported	textfile	0.00802789207026133	286.147368006849
11174_8_THSD7A_THS7A	THSD7A	rs45574833	chr1	207126725	A	G	-0.3164	0.036779	0.01255	7.78e-18	35360	TRUE	reported	textfile	0.00208858833779146	74.0028679746453
11174_8_THSD7A_THS7A	THSD7A	rs28593765	chr14	105893760	A	G	0.0862	0.014207	0.099	1.298e-09	34957	TRUE	reported	textfile	0.00105200667398726	36.8116193584699
11174_8_THSD7A_THS7A	THSD7A	rs1260326	chr2	27508073	C	T	-0.0489	0.008394	0.34132	5.701e-09	35364	TRUE	reported	textfile	0.000958742170724153	33.9355761090511
11174_8_THSD7A_THS7A	THSD7A	rs71552082	chr6	31788511	CAAAA	CAAA	0.0619	0.010183	0.19179	1.209e-09	35430	TRUE	reported	textfile	0.00104185181300054	36.9492216445425
11174_8_THSD7A_THS7A	THSD7A	rs79327907	chr6	32487800	T	A	0.0546	0.008558	0.41743	1.771e-10	35418	TRUE	reported	textfile	0.00114793648321742	40.7020418484074
11174_8_THSD7A_THS7A	THSD7A	rs9273429	chr6	32659679	A	G	0.0772	0.008001	0.4381	4.973e-22	35430	TRUE	reported	textfile	0.00262080803121968	93.0939683499605
11177_16_KRT5_K2C5	KRT5	rs10506306	chr12	52357876	C	G	-0.0585	0.010687	0.16797	4.407e-08	35363	TRUE	reported	textfile	0.000846609580458437	29.9623277683323
11177_16_KRT5_K2C5	KRT5	rs641621	chr12	52519122	T	G	-0.1558	0.009418	0.2322	1.808e-61	35363	TRUE	reported	textfile	0.00767927982601556	273.648436848246
11177_16_KRT5_K2C5	KRT5	rs113543611	chr1	150603278	T	C	0.1961	0.018864	0.04681	2.601e-25	35349	TRUE	reported	textfile	0.00304778846139963	108.059521307277
11177_16_KRT5_K2C5	KRT5	rs139214344	chr1	150899121	TAAA	TAAATAAATAAACAAA	0.0484	0.008324	0.36745	6.081e-09	35354	TRUE	reported	textfile	0.000955372884939	33.8066401757183
11177_16_KRT5_K2C5	KRT5	rs10922094	chr1	196692375	CATTA	GATTA	-0.0634	0.008172	0.40155	8.634e-15	35330	TRUE	reported	textfile	0.00170074385282364	60.1862402106164
11177_16_KRT5_K2C5	KRT5	rs17580	chr14	94380925	A	T	0.2339	0.022502	0.03316	2.621e-25	35363	TRUE	reported	textfile	0.00304610015306332	108.042255042093
11177_16_KRT5_K2C5	KRT5	rs118132312	chr17	39694762	G	A	-0.1272	0.019638	0.0434	9.344e-11	35370	TRUE	reported	textfile	0.00118475844304521	41.9522398840304
11177_16_KRT5_K2C5	KRT5	rs58539907	chr17	40101687	C	T	-0.179	0.024186	0.02867	1.351e-13	35365	TRUE	reported	textfile	0.00154643679207066	54.771344700591
11177_16_KRT5_K2C5	KRT5	rs186618212	chr17	40237602	T	C	-0.2037	0.024031	0.02757	2.321e-17	35370	TRUE	reported	textfile	0.00202731841099183	71.8478560413018
11177_16_KRT5_K2C5	KRT5	rs117484558	chr17	41586669	A	G	-0.2842	0.022787	0.0311	1.061e-35	35375	TRUE	reported	textfile	0.00437796107115894	155.542576314116
11177_16_KRT5_K2C5	KRT5	rs138065021	chr17	42054597	TTTC	TC	-0.1938	0.024697	0.02967	4.256e-15	35377	TRUE	reported	textfile	0.00173757222572481	61.573606072765
11177_16_KRT5_K2C5	KRT5	rs111494201	chr17	42135981	A	G	-0.1411	0.018015	0.05268	4.79e-15	35374	TRUE	reported	textfile	0.00173120627749483	61.3424248385045
11177_16_KRT5_K2C5	KRT5	rs7240884	chr18	59901461	G	A	0.0754	0.008084	0.43472	1.092e-20	35355	TRUE	reported	textfile	0.00245455027787438	86.9892354256793
11177_16_KRT5_K2C5	KRT5	rs511515	chr6	33573715	GACCCCTGCAAGGGAGCAG	GACCCCTGCAAGGGAACAG	-0.0523	0.008886	0.28575	3.963e-09	35358	TRUE	reported	textfile	0.000978763552701295	34.6390676261991
11178_21_SVEP1_SVEP1	SVEP1	rs145419292	chr9	109679059	T	C	0.5093	0.033656	0.01613	9.888e-52	35359	TRUE	reported	textfile	0.00643456003017322	228.98012534911
11178_21_SVEP1_SVEP1	SVEP1	rs7020788	chr9	110470699	A	G	0.1951	0.008508	0.39454	2.298e-116	35362	TRUE	reported	textfile	0.0146525148104442	525.81747199328
11178_21_SVEP1_SVEP1	SVEP1	rs78742138	chr9	110498428	C	T	0.7642	0.022163	0.03624	1e-200	35358	TRUE	reported	textfile	0.0325316469151754	1188.86463279703
11178_21_SVEP1_SVEP1	SVEP1	rs191541154	chr9	110552023	TCTT	CCTT	-0.2508	0.023329	0.03421	5.902e-27	35358	TRUE	reported	textfile	0.00325805088601396	115.56817411799
11178_21_SVEP1_SVEP1	SVEP1	rs117584091	chr9	110964532	C	A	0.2659	0.029954	0.0202	6.873e-19	35361	TRUE	reported	textfile	0.00222349296459238	78.7956893960343
11178_21_SVEP1_SVEP1	SVEP1	rs115770375	chr1	152840427	G	C	0.1877	0.03095	0.01782	1.322e-09	35351	TRUE	reported	textfile	0.001039331103849	36.7775392304033
11178_21_SVEP1_SVEP1	SVEP1	rs45444697	chr1	155062156	G	C	0.1598	0.009252	0.27705	7.55e-67	35354	TRUE	reported	textfile	0.00836747659833158	298.303076717865
11178_21_SVEP1_SVEP1	SVEP1	rs200367989	chr1	156674988	TG	T	0.2072	0.028716	0.02026	5.372e-13	35348	TRUE	reported	textfile	0.00147071179125642	52.0603447366104
11178_21_SVEP1_SVEP1	SVEP1	rs147639000	chr1	156908252	A	G	0.66	0.025886	0.0245	2.144e-143	35355	TRUE	reported	textfile	0.0180548696190019	650.030012769569
11178_21_SVEP1_SVEP1	SVEP1	rs2923099	chr11	10347793	A	C	-0.0513	0.008331	0.41083	7.366e-10	35364	TRUE	reported	textfile	0.00107105969028629	37.9154224485287
11178_21_SVEP1_SVEP1	SVEP1	rs7952602	chr11	126363774	C	G	-0.0723	0.013175	0.10953	4.076e-08	35366	TRUE	reported	textfile	0.000850784865686737	30.1127754837912
11178_21_SVEP1_SVEP1	SVEP1	rs879620	chr16	3965728	T	C	0.0484	0.008597	0.35905	1.801e-08	35342	TRUE	reported	textfile	0.000896017387613867	31.6936525420287
11178_21_SVEP1_SVEP1	SVEP1	rs74617664	chr7	103951132	C	T	-0.0919	0.015012	0.08119	9.259e-10	35357	TRUE	reported	textfile	0.00105881094845195	37.473938899307
11178_21_SVEP1_SVEP1	SVEP1	rs117223414	chr9	108819737	A	G	0.3476	0.040292	0.01125	6.297e-18	35356	TRUE	reported	textfile	0.00210061042617236	74.421311189111
11178_21_SVEP1_SVEP1	SVEP1	rs151231214	chr9	111629338	T	C	0.1386	0.018793	0.05118	1.641e-13	35361	TRUE	reported	textfile	0.00153582658548061	54.3888240379195
11178_21_SVEP1_SVEP1	SVEP1	rs112639900	chr9	111634841	C	T	0.6182	0.043331	0.01017	3.513e-46	35361	TRUE	reported	textfile	0.00572325794795208	203.533552805406
11178_21_SVEP1_SVEP1	SVEP1	rs75733144	chr9	113661166	G	C	0.2973	0.03087	0.01858	5.925e-22	35353	TRUE	reported	textfile	0.00261669064934912	92.7453169487715
11178_21_SVEP1_SVEP1	SVEP1	rs11244049	chr9	133247701	ATGGCGGGGCTGGGCTGCAGTGGTGGGCTGGGCTGCAGTGG	ATGGTGGGGCTGGGCTGCAGTGGTGGGCTGGGCTGCAGTGG	0.1352	0.018194	0.05682	1.078e-13	35358	TRUE	reported	textfile	0.00155930684050937	55.2169528253019
11179_7_TSSK1B_TSSK1	TSSK1B	rs61804164	chr1	161653235	C	G	-0.0614	0.009948	0.18137	6.746e-10	35342	TRUE	reported	textfile	0.00107672847224117	38.092599595569
11179_7_TSSK1B_TSSK1	TSSK1B	rs13379369	chr14	105863077	G	A	-0.0844	0.011047	0.15348	2.171e-14	34957	TRUE	reported	textfile	0.00166700711941339	58.3675329520687
11179_7_TSSK1B_TSSK1	TSSK1B	rs1830104	chr2	89058053	A	G	-0.0548	0.009505	0.24923	8.155e-09	35338	TRUE	reported	textfile	0.000939737577491966	33.2378018496475
11179_7_TSSK1B_TSSK1	TSSK1B	rs3129880	chr6	32441140	C	T	0.051	0.008332	0.31153	9.306e-10	35430	TRUE	reported	textfile	0.0010563593089775	37.4642733323437
11180_17_SMARCC1_SMRC1	SMARCC1	rs114009540	chr1	196158413	A	G	-0.1215	0.021199	0.03606	9.958e-09	35328	TRUE	reported	textfile	0.000928964510370841	32.8471140966242
11180_17_SMARCC1_SMRC1	SMARCC1	rs10922098	chr1	196695521	T	C	-0.1773	0.007966	0.40011	9.466e-110	35329	TRUE	reported	textfile	0.0138279629184426	495.350129238578
11180_17_SMARCC1_SMRC1	SMARCC1	rs2230203	chr19	6710771	T	G	-0.0579	0.009313	0.22859	5.054e-10	35364	TRUE	reported	textfile	0.00109179755891888	38.6503436293152
11180_17_SMARCC1_SMRC1	SMARCC1	rs157592	chr19	44921257	C	A	-0.0591	0.00996	0.19786	2.96e-09	35359	TRUE	reported	textfile	0.000994773188068173	35.2072188078229
11180_17_SMARCC1_SMRC1	SMARCC1	rs2686395	chr3	165767231	C	T	-0.087	0.008445	0.3101	6.902e-25	35330	TRUE	reported	textfile	0.00299497297614249	106.12424454569
11180_17_SMARCC1_SMRC1	SMARCC1	rs9267139	chr6	31471721	A	G	0.0707	0.012497	0.10872	1.537e-08	35430	TRUE	reported	textfile	0.000902534875340836	32.0038901906188
11180_17_SMARCC1_SMRC1	SMARCC1	rs9501393	chr6	32007072	GGAG	CGAG	0.0997	0.010487	0.1548	1.957e-21	35431	TRUE	reported	textfile	0.00254447337953743	90.3781120638712
11180_17_SMARCC1_SMRC1	SMARCC1	rs7774739	chr6	32041524	G	A	0.0862	0.010931	0.17585	3.125e-15	35428	TRUE	reported	textfile	0.00175221124802587	62.1827930620014
11180_17_SMARCC1_SMRC1	SMARCC1	rs9271683	chr6	32625173	T	C	0.0551	0.008744	0.27332	2.953e-10	35430	TRUE	reported	textfile	0.00111950305005228	39.7062052751638
11185_145_GCH1_GCH1	GCH1	rs10922098	chr1	196695521	T	C	-0.1647	0.008043	0.40011	3.44e-93	35329	TRUE	reported	textfile	0.0117299283617887	419.301556456126
11185_145_GCH1_GCH1	GCH1	rs2686395	chr3	165767231	C	T	-0.077	0.008526	0.3101	1.704e-19	35330	TRUE	reported	textfile	0.00230327451939487	81.5579325290308
11185_145_GCH1_GCH1	GCH1	rs9501600	chr6	32009122	T	C	0.1237	0.011449	0.15016	3.289e-27	35431	TRUE	reported	textfile	0.003283918301601	116.729270896451
11185_145_GCH1_GCH1	GCH1	rs35209896	chr6	32519009	A	C	0.0857	0.013518	0.09263	2.304e-10	35430	TRUE	reported	textfile	0.00113311300365239	40.1894667007253
11187_11_CLEC12A_CL12A	CLEC12A	rs34735582	chr12	9902233	ATTTTTT	ATTTTT	0.4582	0.014135	0.09699	1e-200	35375	TRUE	reported	textfile	0.0288475868268342	1050.73691316015
11187_11_CLEC12A_CL12A	CLEC12A	rs486890	chr12	9917748	G	A	0.3486	0.004809	0.40311	1e-200	35376	TRUE	reported	textfile	0.129327611835231	5254.37007449202
11187_11_CLEC12A_CL12A	CLEC12A	rs80338457	chr12	10000614	G	A	-0.5953	0.02257	0.03561	2.602e-153	35378	TRUE	reported	textfile	0.0192849365934949	695.639276266213
11187_11_CLEC12A_CL12A	CLEC12A	rs7132536	chr12	10068722	G	C	0.2386	0.009283	0.27546	1.063e-145	35378	TRUE	reported	textfile	0.0183314068721731	660.601606336154
11187_11_CLEC12A_CL12A	CLEC12A	rs113247892	chr12	10234507	T	A	0.2589	0.012592	0.12283	6.215e-94	35379	TRUE	reported	textfile	0.0118078416632101	422.717394582905
11187_11_CLEC12A_CL12A	CLEC12A	rs2244387	chr12	10593786	A	G	0.0903	0.010404	0.20187	3.985e-18	35380	TRUE	reported	textfile	0.00212467871476676	75.3269290939131
11187_11_CLEC12A_CL12A	CLEC12A	rs138092566	chr12	10757225	T	C	0.3419	0.030921	0.01804	2.024e-28	35377	TRUE	reported	textfile	0.0034440687862111	122.254987900003
11187_11_CLEC12A_CL12A	CLEC12A	rs3759253	chr12	10777477	T	G	0.1656	0.0159	0.07461	2.122e-25	35375	TRUE	reported	textfile	0.00305703408640562	108.468057286838
11187_11_CLEC12A_CL12A	CLEC12A	rs71453409	chr12	10933750	C	T	0.5275	0.029426	0.02031	7.377e-72	35382	TRUE	reported	textfile	0.00900064145852694	321.334915162164
11187_11_CLEC12A_CL12A	CLEC12A	rs141864201	chr12	6742143	A	G	-0.1891	0.029236	0.02162	9.931e-11	35380	TRUE	reported	textfile	0.00118107121988586	41.8333457778516
11187_11_CLEC12A_CL12A	CLEC12A	rs145271031	chr12	7468861	T	A	0.2455	0.026297	0.02613	1.002e-20	35379	TRUE	reported	textfile	0.00245740352360393	87.1497264995173
11187_11_CLEC12A_CL12A	CLEC12A	rs7300976	chr12	8281726	C	A	0.0496	0.008846	0.34557	2.058e-08	35367	TRUE	reported	textfile	0.000888148059599414	31.4372770843749
11187_11_CLEC12A_CL12A	CLEC12A	rs12826805	chr12	11298008	A	G	0.2213	0.021781	0.03768	2.981e-24	35367	TRUE	reported	textfile	0.00291033638934787	103.224464324081
11187_11_CLEC12A_CL12A	CLEC12A	rs11888817	chr2	62303845	C	T	0.0521	0.006754	0.32877	1.217e-14	35343	TRUE	reported	textfile	0.00168081277947526	59.5016155151926
11187_11_CLEC12A_CL12A	CLEC12A	rs2470750	chr3	98971748	T	A	-0.0747	0.006408	0.45433	2.127e-31	35322	TRUE	reported	textfile	0.00383250981507711	135.88502736964
11187_11_CLEC12A_CL12A	CLEC12A	rs11920688	chr3	99037090	T	C	0.0464	0.006535	0.3842	1.245e-12	35322	TRUE	reported	textfile	0.00142521402358267	50.4104049289792
11187_11_CLEC12A_CL12A	CLEC12A	rs509227	chr6	10535358	C	A	0.0395	0.006349	0.4996	4.918e-10	35361	TRUE	reported	textfile	0.00109341210152687	38.7042782240796
11187_11_CLEC12A_CL12A	CLEC12A	rs4644106	chr6	31351809	T	C	0.0493	0.007269	0.25981	1.18e-11	35430	TRUE	reported	textfile	0.00129661150817989	45.995991443633
11187_11_CLEC12A_CL12A	CLEC12A	rs4455675	chr6	95635994	C	T	-0.0542	0.009883	0.11738	4.154e-08	35334	TRUE	reported	textfile	0.000850469349259787	30.0743603697398
11192_168_TINAGL1_TINAL	TINAGL1	rs112284033	chr1	31548231	AATG	ATG	0.0971	0.014179	0.0967	7.49e-12	35364	TRUE	reported	textfile	0.00132437301704879	46.8945845513048
11192_168_TINAGL1_TINAL	TINAGL1	rs945214	chr1	31581704	G	A	-0.1075	0.008398	0.45552	1.618e-37	35362	TRUE	reported	textfile	0.00461233266934268	163.847803766067
11192_168_TINAGL1_TINAL	TINAGL1	rs2128699	chr1	21647715	T	C	-0.0555	0.00894	0.32548	5.356e-10	35364	TRUE	reported	textfile	0.00108862049754816	38.5377510199879
11192_168_TINAGL1_TINAL	TINAGL1	rs897471	chr1	21864961	A	G	-0.1165	0.009357	0.27509	1.39e-35	35365	TRUE	reported	textfile	0.00436420788899041	155.007970586458
11192_168_TINAGL1_TINAL	TINAGL1	rs2477664	chr10	17833817	A	T	0.0507	0.008394	0.44816	1.539e-09	35342	TRUE	reported	textfile	0.00103119024289099	36.4798808809938
11192_168_TINAGL1_TINAL	TINAGL1	rs7310615	chr12	111427245	G	C	-0.0581	0.008604	0.37607	1.453e-11	35361	TRUE	reported	textfile	0.00128785584668951	45.5960159788585
11192_168_TINAGL1_TINAL	TINAGL1	rs544012	chr13	110226292	G	T	-0.0727	0.009377	0.26724	8.961e-15	35344	TRUE	reported	textfile	0.00169780308358084	60.1058043999654
11192_168_TINAGL1_TINAL	TINAGL1	rs11842143	chr13	110266627	C	G	-0.0639	0.008488	0.39776	5.127e-14	35343	TRUE	reported	textfile	0.00160100135903455	56.6717205312293
11192_168_TINAGL1_TINAL	TINAGL1	rs144600577	chr15	101367885	T	C	0.2521	0.029641	0.02061	1.812e-17	35301	TRUE	reported	textfile	0.00204495595303916	72.3328176123056
11192_168_TINAGL1_TINAL	TINAGL1	rs28529205	chr15	101465567	A	C	0.1172	0.012181	0.13582	6.482e-22	35297	TRUE	reported	textfile	0.00261585701443744	92.5688201220038
11192_168_TINAGL1_TINAL	TINAGL1	rs895394	chr15	101529541	T	C	-0.0664	0.008503	0.40743	5.743e-15	35292	TRUE	reported	textfile	0.00172490732104751	60.9771593082742
11192_168_TINAGL1_TINAL	TINAGL1	rs3032928	chr17	28352536	CCTTTTTTTTTTTTTTTTTT	CCTTTTTTTTTTTTTTT	0.0496	0.00838	0.44972	3.244e-09	35349	TRUE	reported	textfile	0.000990074753491577	35.030855477268
11192_168_TINAGL1_TINAL	TINAGL1	rs2277998	chr19	7766742	A	G	-0.054	0.009219	0.28867	4.703e-09	35365	TRUE	reported	textfile	0.000969226084391579	34.3079942252457
11192_168_TINAGL1_TINAL	TINAGL1	rs1260326	chr2	27508073	C	T	0.0755	0.008822	0.34132	1.148e-17	35364	TRUE	reported	textfile	0.00206680680509951	73.2377906059435
11192_168_TINAGL1_TINAL	TINAGL1	rs6061230	chr20	62371133	T	A	-0.0829	0.008888	0.33635	1.089e-20	35327	TRUE	reported	textfile	0.00245655239332609	86.9914122562208
11192_168_TINAGL1_TINAL	TINAGL1	rs13088856	chr3	159837169	G	T	0.0571	0.009081	0.30115	3.217e-10	35329	TRUE	reported	textfile	0.00111786090551044	39.5348666908457
11192_168_TINAGL1_TINAL	TINAGL1	rs2523535	chr6	31368473	G	A	-0.0482	0.008686	0.36388	2.875e-08	35431	TRUE	reported	textfile	0.000868347851223533	30.7914336962848
11196_31_COL6A3_Collagen_alpha_3_VI_	COL6A3	rs11677932	chr2	237315312	A	G	-0.0691	0.008988	0.29364	1.498e-14	35365	TRUE	reported	textfile	0.00166851867229459	59.1024393319572
11196_31_COL6A3_Collagen_alpha_3_VI_	COL6A3	rs200150873	chr2	237391512	TTGTTTGTTTGTTTGTTTGTTTGT	TTGTTTGTTTGTTTGTTTGTTTGTTTGTTTGT	0.0523	0.009251	0.28087	1.571e-08	35344	TRUE	reported	textfile	0.00090347837956994	31.9596077053421
11196_31_COL6A3_Collagen_alpha_3_VI_	COL6A3	rs10922094	chr1	196692375	CATTA	GATTA	-0.0776	0.008373	0.40155	1.893e-20	35330	TRUE	reported	textfile	0.0024252865303652	85.8888275613351
11196_31_COL6A3_Collagen_alpha_3_VI_	COL6A3	rs12945299	chr17	7176748	ACGCT	ACACT	0.0599	0.010041	0.21475	2.44e-09	35361	TRUE	reported	textfile	0.00100539868676777	35.5856699512584
11196_31_COL6A3_Collagen_alpha_3_VI_	COL6A3	rs3088026	chr21	46129699	T	C	-0.0811	0.01419	0.09272	1.095e-08	34726	TRUE	reported	textfile	0.000939753247238975	32.6626866229436
11198_37_CREB3L1_CR3L1	CREB3L1	rs10922098	chr1	196695521	T	C	-0.1035	0.007984	0.40011	1.992e-38	35329	TRUE	reported	textfile	0.00473420844065338	168.04092233586
11198_37_CREB3L1_CR3L1	CREB3L1	rs1355538	chr3	165787389	G	A	-0.057	0.007986	0.39847	9.534e-13	35329	TRUE	reported	textfile	0.00143990540277232	50.9408882239133
11198_37_CREB3L1_CR3L1	CREB3L1	rs9501393	chr6	32007072	GGAG	CGAG	0.068	0.010494	0.1548	9.165e-11	35431	TRUE	reported	textfile	0.00118368984359016	41.9866466357449
11198_37_CREB3L1_CR3L1	CREB3L1	rs7774739	chr6	32041524	G	A	0.0674	0.010921	0.17585	6.772e-10	35428	TRUE	reported	textfile	0.00107394411925858	38.0864470847245
11198_37_CREB3L1_CR3L1	CREB3L1	rs67399078	chr6	32642504	TGGGGG	CTGGGG	0.0448	0.008006	0.39943	2.194e-08	35430	TRUE	reported	textfile	0.000883018991873416	31.3112452683225
11201_19_PUS1_TRUA	PUS1	rs10922098	chr1	196695521	T	C	-0.072	0.008024	0.40011	2.873e-19	35329	TRUE	reported	textfile	0.00227385705806579	80.5116202061521
11201_19_PUS1_TRUA	PUS1	rs9501393	chr6	32007072	GGAG	CGAG	0.0598	0.010525	0.1548	1.334e-08	35431	TRUE	reported	textfile	0.00091028887589186	32.2800087168213
11201_19_PUS1_TRUA	PUS1	rs7774739	chr6	32041524	G	A	0.0603	0.010959	0.17585	3.752e-08	35428	TRUE	reported	textfile	0.000853837370889988	30.2738916812284
11202_70_TBX5_TBX5	TBX5	rs10922094	chr1	196692375	CATTA	GATTA	-0.0997	0.008026	0.40155	1.987e-35	35330	TRUE	reported	textfile	0.00434866196693411	154.300530817693
11202_70_TBX5_TBX5	TBX5	rs7137828	chr12	111494996	T	C	-0.0449	0.008118	0.38049	3.188e-08	35362	TRUE	reported	textfile	0.000864335259507569	30.5893342163157
11202_70_TBX5_TBX5	TBX5	rs697357	chr3	165718484	G	A	0.0504	0.008053	0.38884	3.886e-10	35330	TRUE	reported	textfile	0.00110744155322965	39.1670704338139
11202_70_TBX5_TBX5	TBX5	rs6457457	chr6	31910331	T	C	0.0926	0.015922	0.06527	6.033e-09	35432	TRUE	reported	textfile	0.000953710750096712	33.8222284988381
11202_70_TBX5_TBX5	TBX5	rs9501393	chr6	32007072	GGAG	CGAG	0.0684	0.010534	0.1548	8.396e-11	35431	TRUE	reported	textfile	0.00118857247311675	42.1600444183142
11205_10_ITGB7_Integrin_beta_7	ITGB7	rs12878578	chr14	24576383	G	A	-0.0891	0.011637	0.1296	1.913e-14	35368	TRUE	reported	textfile	0.00165479261840466	58.6204003482835
11205_10_ITGB7_Integrin_beta_7	ITGB7	rs78912960	chr6	32538131	A	G	0.0429	0.007604	0.35255	1.681e-08	35418	TRUE	reported	textfile	0.00089787569736806	31.8277430549784
11205_10_ITGB7_Integrin_beta_7	ITGB7	rs2275132	chr9	131036211	G	A	0.0582	0.010664	0.15999	4.829e-08	35361	TRUE	reported	textfile	0.000841618927393436	29.7838703226991
11207_3_MSR1_Macrophage_scavenger_receptor	MSR1	rs572515	chr1	196677131	G	A	-0.1145	0.00812	0.3973	3.755e-45	35329	TRUE	reported	textfile	0.00559667563867898	198.826527872479
11207_3_MSR1_Macrophage_scavenger_receptor	MSR1	rs2304200	chr19	15469847	A	G	-0.2607	0.012768	0.10855	1.134e-92	35370	TRUE	reported	textfile	0.0116496313678873	416.880668329879
11207_3_MSR1_Macrophage_scavenger_receptor	MSR1	rs1707652	chr3	165761011	T	C	0.0583	0.008578	0.3102	1.073e-11	35330	TRUE	reported	textfile	0.00130573169340152	46.1891999667784
11207_3_MSR1_Macrophage_scavenger_receptor	MSR1	rs415620	chr6	32041502	C	T	0.0739	0.011328	0.16036	6.865e-11	35427	TRUE	reported	textfile	0.0011998490668476	42.5557
11207_3_MSR1_Macrophage_scavenger_receptor	MSR1	rs4713498	chr6	32043539	T	G	0.1212	0.016366	0.06413	1.304e-13	35432	TRUE	reported	textfile	0.00154544225527359	54.8397708034124
11208_15_NAGPA_NAGPA	NAGPA	rs72766568	chr16	4339829	A	C	-0.1765	0.027342	0.02574	1.081e-10	35349	TRUE	reported	textfile	0.0011774434839518	41.6681567268705
11208_15_NAGPA_NAGPA	NAGPA	rs117959699	chr16	4970842	C	G	0.1877	0.010966	0.18092	1.129e-65	35354	TRUE	reported	textfile	0.00821881809218241	292.959437520199
11208_15_NAGPA_NAGPA	NAGPA	rs35416418	chr16	4982673	C	G	-0.4451	0.013419	0.10768	1e-200	35357	TRUE	reported	textfile	0.0301780708765208	1100.14597917341
11208_15_NAGPA_NAGPA	NAGPA	rs112366035	chr16	5260975	A	C	-0.2477	0.032676	0.016	3.441e-14	35356	TRUE	reported	textfile	0.00162265365097885	57.4605357247872
11208_15_NAGPA_NAGPA	NAGPA	rs7196133	chr16	5358059	A	G	-0.0767	0.008586	0.44861	4.159e-19	35355	TRUE	reported	textfile	0.00225205483076021	79.7966007520677
11208_15_NAGPA_NAGPA	NAGPA	rs77294552	chr16	5370128	C	G	-0.2109	0.018333	0.05821	1.262e-30	35354	TRUE	reported	textfile	0.00372927914197182	132.330975373284
11208_15_NAGPA_NAGPA	NAGPA	rs75520381	chr16	5737709	G	A	-0.1175	0.017457	0.06287	1.687e-11	35371	TRUE	reported	textfile	0.00127918474816002	45.3014342614489
11208_15_NAGPA_NAGPA	NAGPA	rs118096022	chr16	5776506	A	G	-0.1854	0.025736	0.02766	5.854e-13	35371	TRUE	reported	textfile	0.00146505286028722	51.8934813087204
11208_15_NAGPA_NAGPA	NAGPA	rs547187	chr10	17846717	T	C	-0.0482	0.008387	0.43578	9.077e-09	35342	TRUE	reported	textfile	0.000933649780719803	33.0260179850877
11208_15_NAGPA_NAGPA	NAGPA	rs12280645	chr11	126393990	G	A	0.0499	0.00877	0.33798	1.27e-08	35365	TRUE	reported	textfile	0.000914599279511663	32.3725822617835
11208_15_NAGPA_NAGPA	NAGPA	rs55714927	chr17	7176997	T	C	0.0688	0.010242	0.21166	1.849e-11	35361	TRUE	reported	textfile	0.00127446803618304	45.1214211003356
11208_15_NAGPA_NAGPA	NAGPA	rs635634	chr9	133279427	C	T	0.12	0.01237	0.12995	2.98e-22	35362	TRUE	reported	textfile	0.00265419019454319	94.1019296981395
11211_7_TBCE_TBCE	TBCE	rs34099250	chr1	235056162	G	A	-0.0554	0.008512	0.34948	7.604e-11	35349	TRUE	reported	textfile	0.00119690325305603	42.3576372796233
11211_7_TBCE_TBCE	TBCE	rs903347	chr1	235423298	T	C	-0.1006	0.008345	0.38663	1.813e-33	35356	TRUE	reported	textfile	0.00409353685704091	145.317765673592
11211_7_TBCE_TBCE	TBCE	rs4980320	chr11	198986	C	T	0.0528	0.008148	0.46986	9.171e-11	35343	TRUE	reported	textfile	0.00118671574242414	41.9895507138609
11211_7_TBCE_TBCE	TBCE	rs10876550	chr12	54318524	A	G	0.0508	0.008228	0.43699	6.66e-10	35365	TRUE	reported	textfile	0.00107670650403172	38.1166125066714
11211_7_TBCE_TBCE	TBCE	rs1109867	chr2	219218731	T	G	0.0877	0.013351	0.10541	5.076e-11	35359	TRUE	reported	textfile	0.00121882672478192	43.1466447918715
11211_7_TBCE_TBCE	TBCE	rs1354034	chr3	56815721	C	T	0.0703	0.00837	0.38119	4.493e-17	35347	TRUE	reported	textfile	0.00199177965807785	70.5399520563493
11212_7_TXNDC5_TXND5	TXNDC5	rs1043784	chr6	7881698	C	T	-0.1949	0.013075	0.10918	3.001e-50	35364	TRUE	reported	textfile	0.00624393957359784	222.185504063066
11212_7_TXNDC5_TXND5	TXNDC5	rs149742777	chr6	7909587	A	T	0.5369	0.032627	0.01536	7.611e-61	35364	TRUE	reported	textfile	0.00759903279870256	270.774623069481
11212_7_TXNDC5_TXND5	TXNDC5	rs149679123	chr6	7946842	C	T	0.2454	0.023765	0.03132	5.373e-25	35364	TRUE	reported	textfile	0.00300610810978518	106.622513781588
11212_7_TXNDC5_TXND5	TXNDC5	rs13209436	chr6	8133259	T	C	0.2466	0.033498	0.0146	1.816e-13	35365	TRUE	reported	textfile	0.00153006442703195	54.1905834170976
11212_7_TXNDC5_TXND5	TXNDC5	rs7903703	chr10	28646219	TC	TT	-0.0512	0.009126	0.27928	2.016e-08	35342	TRUE	reported	textfile	0.000889818140574083	31.4741793836634
11212_7_TXNDC5_TXND5	TXNDC5	rs8078222	chr17	7530922	C	T	-0.0719	0.011276	0.1587	1.814e-10	35365	TRUE	reported	textfile	0.001148351850304	40.6558537071305
11212_7_TXNDC5_TXND5	TXNDC5	rs56238200	chr17	82398802	A	G	0.1296	0.008598	0.35087	2.453e-51	35009	TRUE	reported	textfile	0.00644801458772573	227.190574813103
11212_7_TXNDC5_TXND5	TXNDC5	rs112483799	chr6	8941812	G	A	0.223	0.027034	0.02332	1.601e-16	35366	TRUE	reported	textfile	0.00192029693378745	68.040037842503
11212_7_TXNDC5_TXND5	TXNDC5	rs115447463	chr6	10804039	A	T	0.1503	0.026338	0.0243	1.152e-08	35366	TRUE	reported	textfile	0.000919955280392089	32.5632552744223
11212_7_TXNDC5_TXND5	TXNDC5	rs6796	chr7	6462736	C	T	0.0557	0.009576	0.23682	6.013e-09	35355	TRUE	reported	textfile	0.000956039580511684	33.8312112668573
11212_7_TXNDC5_TXND5	TXNDC5	rs78740585	chr7	151247216	ACTG	GCTG	0.0918	0.011432	0.14948	9.73e-16	35365	TRUE	reported	textfile	0.00182001984598273	64.4787143532536
11214_40_DNAJB9_DNJB9	DNAJB9	rs147800199	chr7	108229176	C	T	-0.2242	0.030878	0.01737	3.845e-13	35358	TRUE	reported	textfile	0.00148880609209541	52.7167131558271
11214_40_DNAJB9_DNJB9	DNAJB9	rs661126	chr1	93213411	GTTTTTTTTTTTC	TTTTTTTTTTTTC	0.0457	0.008381	0.39729	4.962e-08	35344	TRUE	reported	textfile	0.000840542783198738	29.7314536025694
11214_40_DNAJB9_DNJB9	DNAJB9	rs17580	chr14	94380925	A	T	0.1396	0.023086	0.03316	1.475e-09	35363	TRUE	reported	textfile	0.00103294101064112	36.5635951141706
11214_40_DNAJB9_DNJB9	DNAJB9	rs112963922	chr14	94411531	T	C	0.3596	0.038447	0.01119	8.513e-21	35362	TRUE	reported	textfile	0.00246776936031499	87.4761956561352
11214_40_DNAJB9_DNJB9	DNAJB9	rs34095861	chr15	44230718	TTTG	TG	0.1262	0.022343	0.03495	1.621e-08	35346	TRUE	reported	textfile	0.000901786331035943	31.9015044247641
11214_40_DNAJB9_DNJB9	DNAJB9	rs28487964	chr15	44492177	A	T	0.1279	0.021547	0.03706	2.925e-09	35354	TRUE	reported	textfile	0.000995626156725625	35.2324542455768
11214_40_DNAJB9_DNJB9	DNAJB9	rs4788808	chr16	71581710	T	C	0.0661	0.008283	0.42851	1.459e-15	35367	TRUE	reported	textfile	0.00179741377030461	63.6799972908461
11214_40_DNAJB9_DNJB9	DNAJB9	rs9302635	chr16	72110275	C	T	-0.1189	0.010176	0.19843	1.524e-31	35366	TRUE	reported	textfile	0.0038454775563237	136.516439204863
11214_40_DNAJB9_DNJB9	DNAJB9	rs8178824	chr17	66228657	T	C	0.6134	0.039522	0.01066	2.526e-54	35360	TRUE	reported	textfile	0.00676626373553726	240.871352256832
11214_40_DNAJB9_DNJB9	DNAJB9	rs111481700	chr17	66690649	A	G	0.1328	0.023815	0.03073	2.457e-08	35360	TRUE	reported	textfile	0.000878619776858926	31.0935574847169
11214_40_DNAJB9_DNJB9	DNAJB9	rs72613567	chr4	87310240	TA	T	0.0607	0.009004	0.29348	1.566e-11	35355	TRUE	reported	textfile	0.00128380085944334	45.444553540793
11214_40_DNAJB9_DNJB9	DNAJB9	rs3130955	chr6	31086734	A	C	0.0627	0.008825	0.31795	1.205e-12	35430	TRUE	reported	textfile	0.00142270935246549	50.4755589889918
11214_40_DNAJB9_DNJB9	DNAJB9	rs73394251	chr6	31379831	A	G	0.0828	0.013663	0.09882	1.359e-09	35431	TRUE	reported	textfile	0.00103546446032882	36.7234962402054
11214_40_DNAJB9_DNJB9	DNAJB9	rs188302747	chr6	32265199	G	C	0.1577	0.022339	0.0349	1.674e-12	35430	TRUE	reported	textfile	0.00140460541019417	49.8323552681714
11215_6_CDH15_CAD15	CDH15	rs2281721	chr1	230161390	T	C	-0.0826	0.008418	0.36803	9.962e-23	35349	TRUE	reported	textfile	0.00271633809033447	96.2759204288956
11215_6_CDH15_CAD15	CDH15	rs7302925	chr12	56467674	G	A	0.0638	0.011149	0.15474	1.051e-08	35360	TRUE	reported	textfile	0.000925241825407224	32.7449975040122
11215_6_CDH15_CAD15	CDH15	rs16959006	chr17	66247846	G	C	0.1925	0.018603	0.05129	4.273e-25	35359	TRUE	reported	textfile	0.00301913369442415	107.070771006188
11215_6_CDH15_CAD15	CDH15	rs73069835	chr3	40848996	T	C	-0.2249	0.035304	0.01215	1.885e-10	35337	TRUE	reported	textfile	0.00114710438105553	40.579482206417
11215_6_CDH15_CAD15	CDH15	rs115881877	chr3	43891240	T	C	-0.2449	0.029257	0.01887	5.735e-17	35347	TRUE	reported	textfile	0.00197836028438287	70.0637556029721
11215_6_CDH15_CAD15	CDH15	rs114704096	chr3	46916919	T	C	-0.2179	0.023966	0.02973	9.72e-20	35332	TRUE	reported	textfile	0.00233421152271403	82.6606405170564
11215_6_CDH15_CAD15	CDH15	rs113567935	chr3	51737171	C	T	-0.2968	0.028661	0.02079	3.95e-25	35326	TRUE	reported	textfile	0.00302645544367791	107.231042063463
11215_6_CDH15_CAD15	CDH15	rs75097760	chr3	52780627	T	C	-0.5074	0.032422	0.0166	3.334e-55	35345	TRUE	reported	textfile	0.00688167773871976	244.904490097187
11215_6_CDH15_CAD15	CDH15	rs11716402	chr3	52879923	T	C	0.1606	0.027652	0.02187	6.325e-09	35342	TRUE	reported	textfile	0.000953526032323806	33.7297721981786
11215_6_CDH15_CAD15	CDH15	rs116347702	chr3	53024443	C	A	-0.2964	0.022729	0.03344	7.206e-39	35340	TRUE	reported	textfile	0.00478899480611695	170.047856761382
11215_6_CDH15_CAD15	CDH15	rs79020595	chr3	53612967	A	G	-0.2059	0.028581	0.02087	5.84e-13	35341	TRUE	reported	textfile	0.0014663637580464	51.8959271523682
11215_6_CDH15_CAD15	CDH15	rs147408433	chr3	55133006	T	C	-0.1832	0.029598	0.01879	6.028e-10	35343	TRUE	reported	textfile	0.00108281006262158	38.3090718716216
11215_6_CDH15_CAD15	CDH15	rs116749582	chr3	55895022	T	C	-0.3185	0.037512	0.01257	2.054e-17	35334	TRUE	reported	textfile	0.00203610634822949	72.086485245875
11215_6_CDH15_CAD15	CDH15	rs71640035	chr4	186239907	GAGTTATAGGT	TAGTTATAGGT	-0.0523	0.008629	0.45944	1.354e-09	35383	TRUE	reported	textfile	0.00103713939196023	36.733126199116
11215_6_CDH15_CAD15	CDH15	rs75077631	chr5	177413081	AAGC	AAG	-0.1059	0.009132	0.27256	4.274e-31	35352	TRUE	reported	textfile	0.00378963325508152	134.473
11218_84_TPMT_TPMT	TPMT	rs9332701	chr1	169515529	G	A	0.3568	0.015367	0.07189	2.964e-119	35355	TRUE	reported	textfile	0.0150192555830399	539.072205864808
11218_84_TPMT_TPMT	TPMT	rs10822155	chr10	63311455	A	C	0.0656	0.008088	0.43479	5.044e-16	35342	TRUE	reported	textfile	0.0018579184043972	65.7810522390125
11218_84_TPMT_TPMT	TPMT	rs964184	chr11	116778201	C	G	-0.1174	0.012153	0.12321	4.456e-22	35368	TRUE	reported	textfile	0.00263156629285914	93.3135342646949
11218_84_TPMT_TPMT	TPMT	rs261290	chr15	58386521	C	T	-0.047	0.008361	0.36352	1.898e-08	35355	TRUE	reported	textfile	0.000892977341172201	31.597643922518
11218_84_TPMT_TPMT	TPMT	rs3816117	chr16	56962246	C	T	-0.067	0.008033	0.49421	7.408e-17	35360	TRUE	reported	textfile	0.00196348797056212	69.5615910102972
11218_84_TPMT_TPMT	TPMT	rs775824	chr19	55050202	C	T	0.0729	0.010843	0.16338	1.781e-11	35372	TRUE	reported	textfile	0.00127626804205667	45.199287053134
11218_84_TPMT_TPMT	TPMT	rs12995461	chr2	27555300	C	A	0.0605	0.009676	0.21643	4.036e-10	35364	TRUE	reported	textfile	0.00110427642827546	39.0925920846361
11218_84_TPMT_TPMT	TPMT	rs1355538	chr3	165787389	G	A	-0.0816	0.008184	0.39847	2.041e-23	35329	TRUE	reported	textfile	0.00280606263493628	99.4087218042356
11218_84_TPMT_TPMT	TPMT	rs28374650	chr6	32655590	T	C	0.0498	0.008725	0.29732	1.146e-08	35430	TRUE	reported	textfile	0.000918665711786477	32.5764156732632
11218_84_TPMT_TPMT	TPMT	rs10096633	chr8	19973410	T	C	-0.0855	0.013359	0.09986	1.552e-10	35359	TRUE	reported	textfile	0.00115712833982463	40.9599826679231
11218_84_TPMT_TPMT	TPMT	rs6993770	chr8	105569300	T	A	-0.0778	0.009649	0.22448	7.453e-16	35356	TRUE	reported	textfile	0.00183541220005052	65.008480278396
11219_95_FGFBP3_FGFP3	FGFBP3	rs11186737	chr10	91906592	T	C	-0.2914	0.009057	0.26326	1e-200	35366	TRUE	reported	textfile	0.0284377383454061	1035.10831836372
11219_95_FGFBP3_FGFP3	FGFBP3	rs2209972	chr10	92419271	T	C	0.0685	0.008603	0.32527	1.691e-15	35364	TRUE	reported	textfile	0.00178954255622979	63.3952523753866
11219_95_FGFBP3_FGFP3	FGFBP3	rs599839	chr1	109279544	A	G	0.0747	0.009894	0.20777	4.36e-14	35335	TRUE	reported	textfile	0.00161061689337121	56.9997314238338
11219_95_FGFBP3_FGFP3	FGFBP3	rs35769183	chr10	93328017	A	G	-0.0548	0.008579	0.33656	1.684e-10	35366	TRUE	reported	textfile	0.00115239422087553	40.8002872422703
11219_95_FGFBP3_FGFP3	FGFBP3	rs3758538	chr10	93602293	G	T	0.064	0.01166	0.1384	4.045e-08	35361	TRUE	reported	textfile	0.000851272195566511	30.1257788008993
11219_95_FGFBP3_FGFP3	FGFBP3	rs11190377	chr10	100039544	C	T	-0.099	0.008309	0.37635	9.882e-33	35359	TRUE	reported	textfile	0.00399882820391542	141.954219341806
11219_95_FGFBP3_FGFP3	FGFBP3	rs61269268	chr14	91775008	C	A	-0.0609	0.009951	0.20448	9.368e-10	35351	TRUE	reported	textfile	0.00105837491882971	37.4521334043633
11219_95_FGFBP3_FGFP3	FGFBP3	rs77542162	chr17	69085137	G	A	0.1662	0.025238	0.025	4.541e-11	35362	TRUE	reported	textfile	0.00122485047571664	43.3638270255014
11219_95_FGFBP3_FGFP3	FGFBP3	rs13077145	chr3	194343637	C	G	-0.0563	0.009131	0.26454	7.017e-10	35292	TRUE	reported	textfile	0.00107605942388281	38.0150435146475
11219_95_FGFBP3_FGFP3	FGFBP3	rs12640189	chr4	6891454	T	C	0.0595	0.010363	0.18646	9.376e-09	35363	TRUE	reported	textfile	0.000931341958270713	32.9638836343469
11223_1_TMEM154_TM154	TMEM154	rs1591734	chr1	169302664	T	C	-0.0803	0.011841	0.1303	1.191e-11	35355	TRUE	reported	textfile	0.00129908908176324	45.986436785513
11223_1_TMEM154_TM154	TMEM154	rs9332701	chr1	169515529	G	A	-0.1696	0.01518	0.07189	5.574e-29	35355	TRUE	reported	textfile	0.00351824970983145	124.819829319957
11223_1_TMEM154_TM154	TMEM154	rs2239853	chr1	169556528	C	T	-0.0831	0.007981	0.44202	2.17e-25	35344	TRUE	reported	textfile	0.0030580290553272	108.408378845725
11223_1_TMEM154_TM154	TMEM154	rs78334957	chr10	19819940	C	T	0.0657	0.011523	0.13736	1.187e-08	35349	TRUE	reported	textfile	0.000918804826009087	32.5068616463022
11223_1_TMEM154_TM154	TMEM154	rs927826	chr10	19931917	T	G	0.0914	0.008655	0.29793	4.575e-26	35352	TRUE	reported	textfile	0.00314467950084986	111.515099602799
11223_1_TMEM154_TM154	TMEM154	rs184924341	chr10	20198402	G	T	0.1985	0.035262	0.01192	1.81e-08	35354	TRUE	reported	textfile	0.000895528651110925	31.6871055849956
11223_1_TMEM154_TM154	TMEM154	rs6544941	chr2	46947977	A	G	-0.0465	0.008409	0.33068	3.205e-08	35349	TRUE	reported	textfile	0.000864300064409597	30.5768419431469
11223_1_TMEM154_TM154	TMEM154	rs2276815	chr3	52819731	G	C	-0.0607	0.008921	0.26822	1.014e-11	35342	TRUE	reported	textfile	0.00130824969832741	46.294108592491
11223_1_TMEM154_TM154	TMEM154	rs3130511	chr6	31209171	T	C	0.0564	0.009442	0.22798	2.321e-09	35430	TRUE	reported	textfile	0.00100605545258915	35.6784270504023
11226_16_UBE3A_UBE3A	UBE3A	rs10922094	chr1	196692375	CATTA	GATTA	-0.0493	0.008246	0.40155	2.249e-09	35330	TRUE	reported	textfile	0.00101070490801529	35.742307916399
11226_16_UBE3A_UBE3A	UBE3A	rs4980320	chr11	198986	C	T	0.0516	0.008094	0.46986	1.826e-10	35343	TRUE	reported	textfile	0.00114860439356695	40.6395065888701
11226_16_UBE3A_UBE3A	UBE3A	rs1354034	chr3	56815721	C	T	0.0574	0.008301	0.38119	4.684e-12	35347	TRUE	reported	textfile	0.00135090034308585	47.8121620925438
11226_16_UBE3A_UBE3A	UBE3A	rs1355538	chr3	165787389	G	A	-0.0453	0.008224	0.39847	3.627e-08	35329	TRUE	reported	textfile	0.000858076559079444	30.3393040482221
11228_37_RIC3_RIC3	RIC3	rs10922094	chr1	196692375	CATTA	GATTA	-0.1612	0.008091	0.40155	2.6e-88	35330	TRUE	reported	textfile	0.0111104037907383	396.918267341284
11228_37_RIC3_RIC3	RIC3	rs12403425	chr1	197845693	A	C	0.0491	0.008986	0.2662	4.658e-08	35328	TRUE	reported	textfile	0.00084439224144945	29.8542089838839
11228_37_RIC3_RIC3	RIC3	rs704	chr17	28367840	A	G	0.0509	0.007959	0.49189	1.601e-10	35351	TRUE	reported	textfile	0.0011556190237636	40.8972384978468
11228_37_RIC3_RIC3	RIC3	rs1355538	chr3	165787389	G	A	-0.0785	0.008109	0.39847	3.634e-22	35329	TRUE	reported	textfile	0.00264559206512892	93.7087459996591
11228_37_RIC3_RIC3	RIC3	rs941758	chr4	73853224	A	C	-0.0481	0.008735	0.28938	3.664e-08	35339	TRUE	reported	textfile	0.000857309416025824	30.3207370875105
11228_37_RIC3_RIC3	RIC3	rs453821	chr6	31967534	T	C	0.1251	0.011454	0.13894	9.063e-28	35432	TRUE	reported	textfile	0.00335540471540469	119.282229221181
11228_37_RIC3_RIC3	RIC3	rs28471056	chr6	32635749	AGGTGTTCTGTCTCAATCCACTGTGCTCACAGAGTACGT	AGGTGTTCTGTCTCAATCCACTGTGCTCACAGAGTACCT	0.0793	0.01008	0.18962	3.627e-15	35429	TRUE	reported	textfile	0.00174384713340274	61.8871942012611
11229_16_ERN1_ERN1	ERN1	rs10922094	chr1	196692375	CATTA	GATTA	-0.0612	0.008031	0.40155	2.526e-14	35330	TRUE	reported	textfile	0.00164099287539391	58.0682859454387
11229_16_ERN1_ERN1	ERN1	rs507855	chr19	48705244	G	A	-0.0455	0.008189	0.37052	2.757e-08	35368	TRUE	reported	textfile	0.000872110732408357	30.8699902121273
11229_16_ERN1_ERN1	ERN1	rs9501393	chr6	32007072	GGAG	CGAG	0.063	0.010529	0.1548	2.185e-09	35431	TRUE	reported	textfile	0.00100945001207547	35.7999427304432
11229_16_ERN1_ERN1	ERN1	rs11244079	chr9	133317691	A	G	0.1019	0.017146	0.05622	2.795e-09	35362	TRUE	reported	textfile	0.000997820323164145	35.3181678127046
11237_49_PCOLCE_PCOC1	PCOLCE	rs7385804	chr7	100638347	A	C	0.1606	0.008553	0.3515	1.18e-78	35357	TRUE	reported	textfile	0.00987346135092585	352.55718581007
11237_49_PCOLCE_PCOC1	PCOLCE	rs150731032	chr7	101414401	TCTCTCTCTCG	TCTCTCG	-0.2103	0.02789	0.02206	4.688e-14	35359	TRUE	reported	textfile	0.00160540187299745	56.8534666854742
11237_49_PCOLCE_PCOC1	PCOLCE	rs13379042	chr14	73783397	C	T	-0.0599	0.009467	0.24178	2.501e-10	35342	TRUE	reported	textfile	0.00113147795058038	40.031725788564
11237_49_PCOLCE_PCOC1	PCOLCE	rs142931061	chr15	41314802	C	T	-0.1762	0.032265	0.01604	4.734e-08	35355	TRUE	reported	textfile	0.000842813423748095	29.8211166071541
11237_49_PCOLCE_PCOC1	PCOLCE	rs150844304	chr15	43434427	C	A	-0.243	0.024666	0.0276	6.754e-23	35354	TRUE	reported	textfile	0.00273770050806597	97.048879126841
11237_49_PCOLCE_PCOC1	PCOLCE	rs56139860	chr15	43561347	G	A	-0.0572	0.009907	0.23548	7.746e-09	35353	TRUE	reported	textfile	0.000942046065637026	33.3336723211979
11237_49_PCOLCE_PCOC1	PCOLCE	rs339969	chr15	60591082	A	C	-0.0575	0.008542	0.33988	1.683e-11	35361	TRUE	reported	textfile	0.0012797815913882	45.3097839172623
11237_49_PCOLCE_PCOC1	PCOLCE	rs704	chr17	28367840	A	G	-0.0455	0.008112	0.49189	2.035e-08	35351	TRUE	reported	textfile	0.000889157871782839	31.4588134612776
11237_49_PCOLCE_PCOC1	PCOLCE	rs7671124	chr4	23921257	A	G	-0.0477	0.008582	0.35153	2.725e-08	35347	TRUE	reported	textfile	0.000873228243338129	30.8912273529822
11237_49_PCOLCE_PCOC1	PCOLCE	rs55649657	chr7	21567665	G	C	-0.0728	0.010047	0.20466	4.285e-13	35372	TRUE	reported	textfile	0.00148212959592686	52.5007367036094
11239_49_TMPRSS6_TMPS6	TMPRSS6	rs10922094	chr1	196692375	CATTA	GATTA	-0.0517	0.007603	0.40155	1.046e-11	35330	TRUE	reported	textfile	0.00130707179256322	46.2366669308008
11239_49_TMPRSS6_TMPS6	TMPRSS6	rs111265231	chr17	14360389	T	C	0.1099	0.016185	0.07157	1.119e-11	35346	TRUE	reported	textfile	0.00130275741884747	46.1047214796966
11239_49_TMPRSS6_TMPS6	TMPRSS6	rs147804221	chr17	15132253	T	C	-0.2165	0.027105	0.02403	1.378e-15	35346	TRUE	reported	textfile	0.00180174576950453	63.7958463736839
11239_49_TMPRSS6_TMPS6	TMPRSS6	rs190324353	chr17	15380062	G	T	0.2395	0.037733	0.01217	2.193e-10	35343	TRUE	reported	textfile	0.00113859739359679	40.2850389274278
11239_49_TMPRSS6_TMPS6	TMPRSS6	rs201234732	chr17	15636023	A	G	0.3222	0.039906	0.01204	6.801e-16	35348	TRUE	reported	textfile	0.00184081285214238	65.1853651297271
11239_49_TMPRSS6_TMPS6	TMPRSS6	rs11655538	chr17	26991701	T	C	-0.2001	0.016394	0.07101	2.91e-34	35352	TRUE	reported	textfile	0.00419646870997264	148.970318176475
11239_49_TMPRSS6_TMPS6	TMPRSS6	rs140390732	chr17	27292324	A	C	-0.3479	0.036795	0.01316	3.225e-21	35352	TRUE	reported	textfile	0.0025224373580759	89.3936504915579
11239_49_TMPRSS6_TMPS6	TMPRSS6	rs2004584	chr17	27581275	T	C	0.2037	0.011883	0.14725	7.212e-66	35350	TRUE	reported	textfile	0.00824413741402042	293.836195281911
11239_49_TMPRSS6_TMPS6	TMPRSS6	rs4239214	chr17	28000866	A	G	0.4948	0.014013	0.09756	1e-200	35351	TRUE	reported	textfile	0.0340676476386409	1246.73045005102
11239_49_TMPRSS6_TMPS6	TMPRSS6	rs144924964	chr17	28093061	A	G	-0.4301	0.01409	0.09574	1e-200	35351	TRUE	reported	textfile	0.0256812555916765	931.735
11239_49_TMPRSS6_TMPS6	TMPRSS6	rs117451747	chr17	28395871	G	A	0.4604	0.025655	0.02581	5.156e-72	35352	TRUE	reported	textfile	0.00902763820003798	322.03421878658
11239_49_TMPRSS6_TMPS6	TMPRSS6	rs117348742	chr17	28414292	C	T	-0.48	0.037808	0.01221	6.233e-37	35352	TRUE	reported	textfile	0.00453863738172452	161.172334224975
11239_49_TMPRSS6_TMPS6	TMPRSS6	rs16964261	chr17	28416775	C	T	-0.5032	0.019051	0.05153	9.695e-154	35351	TRUE	reported	textfile	0.0193533677249173	697.623561018052
11239_49_TMPRSS6_TMPS6	TMPRSS6	rs142216432	chr17	29539856	A	G	-0.2357	0.029041	0.02132	4.813e-16	35352	TRUE	reported	textfile	0.00185983140244262	65.8675426004768
11239_49_TMPRSS6_TMPS6	TMPRSS6	rs78119120	chr17	30381853	A	G	0.3426	0.035222	0.01409	2.317e-22	35353	TRUE	reported	textfile	0.0026690684220393	94.6067496755821
11239_49_TMPRSS6_TMPS6	TMPRSS6	rs137940962	chr17	31642390	T	C	0.1537	0.020308	0.04516	3.782e-14	35352	TRUE	reported	textfile	0.00161769376877504	57.278133205371
11239_49_TMPRSS6_TMPS6	TMPRSS6	rs12478841	chr2	27588855	G	A	0.0608	0.008977	0.21569	1.262e-11	35364	TRUE	reported	textfile	0.00129544910457133	45.8690923104125
11239_49_TMPRSS6_TMPS6	TMPRSS6	rs56210800	chr3	124753745	G	C	-0.0708	0.012597	0.09593	1.907e-08	35360	TRUE	reported	textfile	0.000892549267708697	31.5869499166614
11239_49_TMPRSS6_TMPS6	TMPRSS6	rs140431012	chr3	124755083	G	A	-0.071	0.012597	0.09594	1.739e-08	35360	TRUE	reported	textfile	0.000897594508678362	31.765659319219
11239_49_TMPRSS6_TMPS6	TMPRSS6	rs9501393	chr6	32007072	GGAG	CGAG	0.0549	0.009984	0.1548	3.826e-08	35431	TRUE	reported	textfile	0.000852671340204874	30.2350734927548
11241_8_ASL_ARLY	ASL	rs111439465	chr7	66714711	A	G	-0.3172	0.029266	0.02068	2.264e-27	35349	TRUE	reported	textfile	0.00331223859863131	117.466775734465
11241_8_ASL_ARLY	ASL	rs10950053	chr7	66848890	A	T	-0.1399	0.010587	0.18497	7.311e-40	35349	TRUE	reported	textfile	0.00491555328940752	174.60835881321
11241_8_ASL_ARLY	ASL	rs4753123	chr11	94075453	T	C	-0.0755	0.012225	0.13055	6.583e-10	35344	TRUE	reported	textfile	0.00107798335346722	38.1392011021413
11241_8_ASL_ARLY	ASL	rs3747207	chr22	43928975	A	G	0.0718	0.009779	0.22927	2.1e-13	35363	TRUE	reported	textfile	0.00152212157769133	53.9057922783324
11241_8_ASL_ARLY	ASL	rs137996846	chr7	53522215	A	T	-0.2396	0.032372	0.01689	1.346e-13	35330	TRUE	reported	textfile	0.00154816785127137	54.7784801315963
11241_8_ASL_ARLY	ASL	rs139112016	chr7	54418653	A	G	-0.3779	0.041437	0.01018	7.515e-20	35328	TRUE	reported	textfile	0.00234875042800147	83.1672968436372
11241_8_ASL_ARLY	ASL	rs143906171	chr7	55690973	G	A	-0.2958	0.035421	0.0147	6.764e-17	35330	TRUE	reported	textfile	0.00197003819074669	69.7348895984354
11241_8_ASL_ARLY	ASL	rs73134721	chr7	64614109	T	G	-0.3453	0.033332	0.01513	3.795e-25	35335	TRUE	reported	textfile	0.00302794720824498	107.311391938553
11241_8_ASL_ARLY	ASL	rs28601761	chr8	125487789	G	C	-0.0476	0.008337	0.42975	1.133e-08	35360	TRUE	reported	textfile	0.000921047135237297	32.5964074354077
11242_33_TGM1_TGM1	TGM1	rs572515	chr1	196677131	G	A	-0.0508	0.007987	0.3973	2.011e-10	35329	TRUE	reported	textfile	0.00114375156594168	40.4515781258481
11242_33_TGM1_TGM1	TGM1	rs974472	chr14	106120493	T	G	-0.0612	0.008003	0.43862	2.05e-14	34957	TRUE	reported	textfile	0.00167007949298911	58.475287055192
11242_33_TGM1_TGM1	TGM1	rs601020	chr6	32605402	A	G	0.0531	0.008735	0.27605	1.211e-09	35430	TRUE	reported	textfile	0.00104193188880977	36.9520644911033
11243_90_ADGRF1_GPR110	ADGRF1	rs704	chr17	28367840	A	G	0.1466	0.008001	0.49189	5.385e-75	35351	TRUE	reported	textfile	0.00940746791634756	335.702695714334
11243_90_ADGRF1_GPR110	ADGRF1	rs142820745	chr17	33099255	A	G	-0.1308	0.023931	0.02926	4.612e-08	35365	TRUE	reported	textfile	0.000844021332395981	29.8723392691108
11243_90_ADGRF1_GPR110	ADGRF1	rs429358	chr19	44908684	C	T	0.1039	0.010667	0.17407	2.022e-22	35359	TRUE	reported	textfile	0.00267597967137723	94.8684793631149
11243_90_ADGRF1_GPR110	ADGRF1	rs35136575	chr19	44935906	G	C	-0.0715	0.00888	0.28501	8.141e-16	35359	TRUE	reported	textfile	0.00183016657114206	64.8278452110543
11243_90_ADGRF1_GPR110	ADGRF1	rs62269916	chr3	74348841	A	G	0.1273	0.021973	0.03471	6.896e-09	35334	TRUE	reported	textfile	0.000949014708826119	33.562438940463
11243_90_ADGRF1_GPR110	ADGRF1	rs1355538	chr3	165787389	G	A	-0.062	0.008169	0.39847	3.212e-14	35329	TRUE	reported	textfile	0.00162782124530622	57.5998033164968
11247_20_NAGS_NAGS	NAGS	rs10922098	chr1	196695521	T	C	-0.1173	0.008092	0.40011	1.291e-47	35329	TRUE	reported	textfile	0.00591258648540567	210.116273408445
11247_20_NAGS_NAGS	NAGS	rs6445035	chr3	165762312	A	G	0.0723	0.010084	0.1904	7.503e-13	35330	TRUE	reported	textfile	0.00145290038116477	51.4027477375698
11247_20_NAGS_NAGS	NAGS	rs9501393	chr6	32007072	GGAG	CGAG	0.0878	0.010625	0.1548	1.418e-16	35431	TRUE	reported	textfile	0.00192358568834827	68.2820637530972
11247_20_NAGS_NAGS	NAGS	rs7774739	chr6	32041524	G	A	0.0713	0.011072	0.17585	1.196e-10	35428	TRUE	reported	textfile	0.00116915533222211	41.4669781379014
11248_43_UROS_HEM4	UROS	rs12765966	chr10	125609040	T	C	-0.0677	0.009276	0.26825	2.919e-13	35358	TRUE	reported	textfile	0.00150423051684001	53.2636950288975
11248_43_UROS_HEM4	UROS	rs11244609	chr10	125691882	G	A	-0.0934	0.017086	0.06047	4.589e-08	35351	TRUE	reported	textfile	0.000844586801827113	29.8805355637553
11248_43_UROS_HEM4	UROS	rs1935451	chr10	125816857	A	G	-0.2956	0.013006	0.11027	2.33e-114	35365	TRUE	reported	textfile	0.0143962717282542	516.531484736723
11248_43_UROS_HEM4	UROS	rs6597746	chr10	126207193	A	G	-0.0703	0.011093	0.16283	2.337e-10	35366	TRUE	reported	textfile	0.00113431526077217	40.1594783911507
11248_43_UROS_HEM4	UROS	rs3811444	chr1	247876149	T	C	-0.0507	0.00871	0.34232	5.861e-09	35147	TRUE	reported	textfile	0.000963103309584531	33.8808966190138
11248_43_UROS_HEM4	UROS	rs57467915	chr2	219216694	A	G	0.3571	0.030889	0.01702	6.521e-31	35359	TRUE	reported	textfile	0.0037655946227497	133.643375854043
[truncated: 29,317 more rows]

## Sheet: Table S2
Table S2:731 immune phenotypes
id.exposure	exposure	SNP	chr.exposure	pos.exposure	effect_allele.exposure	other_allele.exposure	beta.exposure	se.exposure	eaf.exposure	pval.exposure	samplesize.exposure	mr_keep.exposure	pval_origin.exposure	data_source.exposure	R2	F
ebi-a-GCST90001391	IgD+ %B cell	rs9424499	1	233050029	C	G	0.5418	0.1148	0.0109	2.44e-06	3658	TRUE	reported	igd	0.00605221149252201	22.261617232316
ebi-a-GCST90001391	IgD+ %B cell	rs56209800	2	238560295	T	A	-0.2355	0.05263	0.0547	7.90806e-06	3658	TRUE	reported	igd	0.00544378191842983	20.0114044152978
ebi-a-GCST90001391	IgD+ %B cell	rs7597061	2	66001846	G	T	0.1829	0.04129	0.0998	9.66696e-06	3658	TRUE	reported	igd	0.00533544425172539	19.611017675837
ebi-a-GCST90001391	IgD+ %B cell	rs17405603	5	144608340	T	A	0.1542	0.02757	0.284	2.38298e-08	3658	TRUE	reported	igd	0.00847917026813537	31.2649473119855
ebi-a-GCST90001391	IgD+ %B cell	rs72952600	6	114522609	G	C	0.49	0.1045	0.0142	2.83302e-06	3658	TRUE	reported	igd	0.00597466188446534	21.9746549831574
ebi-a-GCST90001391	IgD+ %B cell	rs9265870	6	31312892	G	A	0.1454	0.03049	0.4718	1.92398e-06	3658	TRUE	reported	igd	0.00617843779114073	22.7287970228839
ebi-a-GCST90001391	IgD+ %B cell	rs12204136	6	91791081	C	T	0.2426	0.05485	0.0522	9.99793e-06	3658	TRUE	reported	igd	0.00531946855298065	19.5519831894218
ebi-a-GCST90001391	IgD+ %B cell	rs10226722	7	68025695	C	T	0.1184	0.0256	0.6006	3.83698e-06	3658	TRUE	reported	igd	0.00581363252236911	21.378929743029
ebi-a-GCST90001391	IgD+ %B cell	rs2450220	8	119323401	T	C	-0.152	0.03167	0.816	1.65299e-06	3658	TRUE	reported	igd	0.0062577914361809	23.0225558434737
ebi-a-GCST90001391	IgD+ %B cell	rs140191306	9	2570753	T	C	0.4421	0.09364	0.0179	2.427e-06	3658	TRUE	reported	igd	0.00605670092071399	22.2782311492438
ebi-a-GCST90001391	IgD+ %B cell	rs11068290	12	110228055	T	C	0.3904	0.08097	0.0231	1.486e-06	3658	TRUE	reported	igd	0.00631504359939266	23.234526446903
ebi-a-GCST90001391	IgD+ %B cell	rs11616703	13	22879729	T	G	-0.4199	0.09432	0.0171	8.75105e-06	3658	TRUE	reported	igd	0.00538882152147117	19.8082747397192
ebi-a-GCST90001391	IgD+ %B cell	rs62057183	16	30744826	T	C	0.1273	0.02872	0.2508	9.63496e-06	3658	TRUE	reported	igd	0.00534217289547871	19.6358823845236
ebi-a-GCST90001391	IgD+ %B cell	rs73426855	17	77637123	C	T	-0.174	0.03482	0.1471	6.07995e-07	3658	TRUE	reported	igd	0.00678020195126315	24.9576361471217
ebi-a-GCST90001391	IgD+ %B cell	rs148496020	17	51092001	A	T	-0.4088	0.08921	0.0193	4.74799e-06	3658	TRUE	reported	igd	0.00570775138489401	20.9873295223187
ebi-a-GCST90001392	IgD+ CD38br AC	rs1919856	1	247700906	G	A	0.1675	0.03766	0.108	8.94499e-06	3656	TRUE	reported	igd	0.00538169710724808	19.7711234276421
ebi-a-GCST90001392	IgD+ CD38br AC	rs12036556	1	99149370	T	C	0.3487	0.07421	0.0265	2.714e-06	3656	TRUE	reported	igd	0.00600285676531715	22.0669030789057
ebi-a-GCST90001392	IgD+ CD38br AC	rs1294253	1	233503875	C	T	-0.1382	0.02658	0.7254	2.1e-07	3656	TRUE	reported	igd	0.00734007395113015	27.018951318187
ebi-a-GCST90001392	IgD+ CD38br AC	rs113965271	2	128428350	C	G	-0.3262	0.07211	0.0286	6.28507e-06	3656	TRUE	reported	igd	0.00556604457879943	20.4521645505545
ebi-a-GCST90001392	IgD+ CD38br AC	rs733555	2	16464227	T	G	-0.1396	0.02714	0.2637	2.85299e-07	3656	TRUE	reported	igd	0.00718477859979189	26.4431693206855
ebi-a-GCST90001392	IgD+ CD38br AC	rs140380950	2	105587803	C	T	-0.3568	0.06296	0.0368	1.567e-08	3656	TRUE	reported	igd	0.00870794527257508	32.0983426370128
ebi-a-GCST90001392	IgD+ CD38br AC	rs794185	3	4437358	C	T	-0.1116	0.02511	0.3362	9.05899e-06	3656	TRUE	reported	igd	0.00537388827686273	19.7422805737904
ebi-a-GCST90001392	IgD+ CD38br AC	rs76112278	4	15915069	A	G	-0.4579	0.08605	0.0194	1.09099e-07	3656	TRUE	reported	igd	0.00768568546246028	28.301007320365
ebi-a-GCST90001392	IgD+ CD38br AC	rs7667070	4	38379833	C	T	-0.2956	0.06254	0.0361	2.36298e-06	3656	TRUE	reported	igd	0.00607352992125053	22.3282898688583
ebi-a-GCST90001392	IgD+ CD38br AC	rs80330977	5	158276610	A	G	-0.2576	0.04422	0.0814	6.158e-09	3656	TRUE	reported	igd	0.00919677298129521	33.9169348234453
ebi-a-GCST90001392	IgD+ CD38br AC	rs76660971	5	18919526	A	G	-0.1264	0.02828	0.2299	8.14798e-06	3656	TRUE	reported	igd	0.00543453668439178	19.9663046598935
ebi-a-GCST90001392	IgD+ CD38br AC	rs117772462	7	48791017	A	T	-0.4238	0.09514	0.0159	8.67401e-06	3656	TRUE	reported	igd	0.00539807258549438	19.8316096960228
ebi-a-GCST90001392	IgD+ CD38br AC	rs10265656	7	187171	G	A	-0.2229	0.04923	0.9375	6.15106e-06	3656	TRUE	reported	igd	0.00557603971428874	20.4890971353477
ebi-a-GCST90001392	IgD+ CD38br AC	rs143397127	7	12847391	C	T	-0.4626	0.09576	0.0157	1.41599e-06	3656	TRUE	reported	igd	0.00634268914601205	23.3241238064354
ebi-a-GCST90001392	IgD+ CD38br AC	rs1695681	8	118255950	A	C	-0.1256	0.02413	0.5309	2.05698e-07	3656	TRUE	reported	igd	0.00735617232422784	27.0786488801985
ebi-a-GCST90001392	IgD+ CD38br AC	rs16868356	8	102770464	C	T	0.4146	0.08532	0.0198	1.226e-06	3656	TRUE	reported	igd	0.00641733514094758	23.6003942443469
ebi-a-GCST90001392	IgD+ CD38br AC	rs2395904	8	130617819	G	T	-0.1279	0.02666	0.2657	1.69001e-06	3656	TRUE	reported	igd	0.0062558910819214	23.0029298369659
ebi-a-GCST90001392	IgD+ CD38br AC	rs10821937	10	63723909	T	C	-0.1118	0.02511	0.6458	8.81089e-06	3656	TRUE	reported	igd	0.00539306281414812	19.8131048418526
ebi-a-GCST90001392	IgD+ CD38br AC	rs61878035	11	15328898	A	G	0.1453	0.03068	0.1886	2.24202e-06	3656	TRUE	reported	igd	0.0060975879830716	22.4172778139552
ebi-a-GCST90001392	IgD+ CD38br AC	rs11068290	12	110228055	T	C	0.3555	0.07815	0.0231	5.55098e-06	3656	TRUE	reported	igd	0.0056281270102726	20.681574624294
ebi-a-GCST90001392	IgD+ CD38br AC	rs11159480	14	81466662	T	G	-0.1526	0.0323	0.8166	2.399e-06	3656	TRUE	reported	igd	0.00606812410506169	22.3082949824211
ebi-a-GCST90001392	IgD+ CD38br AC	rs7169431	15	56340896	G	A	-0.2007	0.04408	0.9219	5.45896e-06	3656	TRUE	reported	igd	0.00563832058418893	20.7192451611071
ebi-a-GCST90001392	IgD+ CD38br AC	rs76608654	16	55450479	C	T	0.2489	0.05423	0.0494	4.56405e-06	3656	TRUE	reported	igd	0.00572887340014111	21.0539186385729
ebi-a-GCST90001392	IgD+ CD38br AC	rs12939565	17	38038389	T	A	-0.1364	0.02672	0.4267	3.47496e-07	3656	TRUE	reported	igd	0.0070772592280209	26.0446298158933
ebi-a-GCST90001393	IgD+ CD38dim %B cell	rs75766272	1	8009985	T	C	0.3861	0.08587	0.0201	7.14299e-06	3657	TRUE	reported	igd	0.00549790736923849	20.2059418310621
ebi-a-GCST90001393	IgD+ CD38dim %B cell	rs7595353	2	229232050	C	T	-0.1211	0.02671	0.3054	6.02005e-06	3657	TRUE	reported	igd	0.00558960610963003	20.5448479382549
ebi-a-GCST90001393	IgD+ CD38dim %B cell	rs9865821	3	7014131	A	C	0.115	0.02558	0.6459	7.16193e-06	3657	TRUE	reported	igd	0.00549637065755699	20.2003
ebi-a-GCST90001393	IgD+ CD38dim %B cell	rs6835759	4	170328209	G	A	0.1189	0.02486	0.4701	1.79498e-06	3657	TRUE	reported	igd	0.00621624884903841	22.8625085859187
ebi-a-GCST90001393	IgD+ CD38dim %B cell	rs2301101	5	83420407	G	T	-0.187	0.03994	0.1097	2.93501e-06	3657	TRUE	reported	igd	0.00595863234680763	21.909350995119
ebi-a-GCST90001393	IgD+ CD38dim %B cell	rs9459562	6	166502048	C	G	0.1101	0.02478	0.4346	9.1791e-06	3657	TRUE	reported	igd	0.00536919256780299	19.7303348023007
ebi-a-GCST90001393	IgD+ CD38dim %B cell	rs6998850	8	61848028	G	A	0.1204	0.02683	0.3018	7.45899e-06	3657	TRUE	reported	igd	0.00547648276685633	20.1267684132274
ebi-a-GCST90001393	IgD+ CD38dim %B cell	rs62488766	8	12518295	G	A	-0.3635	0.08066	0.0283	6.80205e-06	3657	TRUE	reported	igd	0.00552283729714566	20.298073277223
ebi-a-GCST90001393	IgD+ CD38dim %B cell	rs78269238	14	65673804	T	C	-0.2771	0.05349	0.0582	2.34498e-07	3657	TRUE	reported	igd	0.0072849654216391	26.8219455620515
ebi-a-GCST90001393	IgD+ CD38dim %B cell	rs60521331	17	8639905	A	G	0.1107	0.02463	0.5022	7.24202e-06	3657	TRUE	reported	igd	0.00549349943223249	20.1896522680814
ebi-a-GCST90001393	IgD+ CD38dim %B cell	rs34157595	17	49200947	C	T	0.1327	0.02673	0.3154	7.23303e-07	3657	TRUE	reported	igd	0.00669424984869301	24.6323784929725
ebi-a-GCST90001393	IgD+ CD38dim %B cell	rs329966	19	53070617	G	A	-0.1265	0.02461	0.5425	2.90402e-07	3657	TRUE	reported	igd	0.00717309202213922	26.4070716962311
ebi-a-GCST90001393	IgD+ CD38dim %B cell	rs4811007	20	48839604	G	A	0.1261	0.02461	0.4837	3.12702e-07	3657	TRUE	reported	igd	0.00712812316003114	26.2403344858896
ebi-a-GCST90001393	IgD+ CD38dim %B cell	rs73909843	20	49554764	C	T	0.2092	0.0466	0.0764	7.39095e-06	3657	TRUE	reported	igd	0.00548074708728801	20.1425266985715
ebi-a-GCST90001393	IgD+ CD38dim %B cell	rs78958229	21	39363957	T	C	0.2934	0.0591	0.044	7.21705e-07	3657	TRUE	reported	igd	0.0066942701974567	24.6324538735602
ebi-a-GCST90001394	IgD+ CD38dim AC	rs7690529	4	91412392	G	A	0.5256	0.1173	0.0115	7.71898e-06	3656	TRUE	reported	igd	0.00546172717684286	20.066750219207
ebi-a-GCST90001394	IgD+ CD38dim AC	rs17056318	5	158285953	C	T	-0.2225	0.04431	0.081	5.37403e-07	3656	TRUE	reported	igd	0.00684960242587112	25.2010645369197
ebi-a-GCST90001394	IgD+ CD38dim AC	rs1510970	5	118216738	A	G	-0.1966	0.04234	0.087	3.57001e-06	3656	TRUE	reported	igd	0.00586280507987445	21.5490275098121
ebi-a-GCST90001394	IgD+ CD38dim AC	rs115951641	6	52336715	T	A	0.2476	0.05577	0.049	9.24996e-06	3656	TRUE	reported	igd	0.00536239350304203	19.6998240687127
ebi-a-GCST90001394	IgD+ CD38dim AC	rs143397127	7	12847391	C	T	-0.4549	0.09626	0.0157	2.37602e-06	3656	TRUE	reported	igd	0.00607140435052339	22.3204278395028
ebi-a-GCST90001394	IgD+ CD38dim AC	rs190448231	7	87868543	G	T	0.327	0.07351	0.028	8.89406e-06	3656	TRUE	reported	igd	0.00538334483847668	19.7772095788998
ebi-a-GCST90001394	IgD+ CD38dim AC	rs2395904	8	130617819	G	T	-0.1253	0.0268	0.2657	3.02503e-06	3656	TRUE	reported	igd	0.00594343428281877	21.8471560054044
ebi-a-GCST90001394	IgD+ CD38dim AC	rs283340	8	70193536	C	T	0.1175	0.02409	0.5621	1.128e-06	3656	TRUE	reported	igd	0.00646515659623144	23.7774068614412
ebi-a-GCST90001394	IgD+ CD38dim AC	rs150663332	8	2044843	T	C	-0.1942	0.0428	0.084	5.88098e-06	3656	TRUE	reported	igd	0.00559971554111904	20.5765836022295
ebi-a-GCST90001394	IgD+ CD38dim AC	rs139801247	9	138747854	C	T	0.3801	0.0836	0.0208	5.63002e-06	3656	TRUE	reported	igd	0.00562248483537906	20.6607241969604
ebi-a-GCST90001394	IgD+ CD38dim AC	rs116851238	10	33792014	T	C	-0.4319	0.08996	0.0176	1.64399e-06	3656	TRUE	reported	igd	0.00626515537386757	23.0372094325876
ebi-a-GCST90001394	IgD+ CD38dim AC	rs12799241	11	119980729	A	G	0.13	0.0273	0.2619	1.99301e-06	3656	TRUE	reported	igd	0.00616410322160691	22.663332291341
ebi-a-GCST90001394	IgD+ CD38dim AC	rs16907812	12	9992971	G	A	0.2123	0.04738	0.0711	7.64997e-06	3656	TRUE	reported	igd	0.00546166697510957	20.0665278193464
ebi-a-GCST90001394	IgD+ CD38dim AC	rs75474045	13	72428296	A	G	0.5528	0.1063	0.0126	2.08502e-07	3656	TRUE	reported	igd	0.00734281595021738	27.0291193306356
ebi-a-GCST90001394	IgD+ CD38dim AC	rs12906621	15	37177413	A	G	0.1764	0.03817	0.1091	3.91102e-06	3656	TRUE	reported	igd	0.00580787118036184	21.345935738033
ebi-a-GCST90001394	IgD+ CD38dim AC	rs117518951	16	55449193	C	T	0.2458	0.0546	0.049	6.92708e-06	3656	TRUE	reported	igd	0.00551279047459169	20.2554001712813
ebi-a-GCST90001394	IgD+ CD38dim AC	rs8076302	17	79265701	T	C	-0.1385	0.03056	0.185	6.00703e-06	3656	TRUE	reported	igd	0.00558667740106964	20.5284047986772
ebi-a-GCST90001394	IgD+ CD38dim AC	rs12939566	17	38038390	T	A	-0.1486	0.02725	0.4148	5.30603e-08	3656	TRUE	reported	igd	0.00806826591079572	29.7212425259461
ebi-a-GCST90001394	IgD+ CD38dim AC	rs4792571	17	14931234	T	G	0.1093	0.02377	0.4699	4.41804e-06	3656	TRUE	reported	igd	0.00575004644644636	21.1321807360621
ebi-a-GCST90001394	IgD+ CD38dim AC	rs655580	19	53039110	A	G	0.1183	0.0239	0.4571	7.70495e-07	3656	TRUE	reported	igd	0.00665682001327426	24.4870260536034
ebi-a-GCST90001394	IgD+ CD38dim AC	rs34764986	20	59926554	C	T	-0.2175	0.04671	0.0699	3.31497e-06	3656	TRUE	reported	igd	0.00589555393863447	21.6701114023994
ebi-a-GCST90001395	IgD+ CD38- %B cell	rs12122084	1	111914431	A	G	-0.1408	0.03104	0.1916	5.93895e-06	3657	TRUE	reported	igd	0.00559500169829687	20.5647912492397
ebi-a-GCST90001395	IgD+ CD38- %B cell	rs1512044	3	188624425	A	G	0.202	0.03882	0.1084	2.07e-07	3657	TRUE	reported	igd	0.00734958882901813	27.0616390904151
ebi-a-GCST90001395	IgD+ CD38- %B cell	rs76376526	4	109408667	T	C	0.4948	0.1101	0.0133	7.20593e-06	3657	TRUE	reported	igd	0.00549247208698972	20.1858557270804
ebi-a-GCST90001395	IgD+ CD38- %B cell	rs78009119	5	136421498	G	T	-0.4914	0.1063	0.0137	3.88401e-06	3657	TRUE	reported	igd	0.00580962857469529	21.3582760915993
ebi-a-GCST90001395	IgD+ CD38- %B cell	rs34843244	5	90267368	T	A	0.308	0.06835	0.033	6.80597e-06	3657	TRUE	reported	igd	0.00552197739881351	20.2948953460757
ebi-a-GCST90001395	IgD+ CD38- %B cell	rs115802369	6	5380890	G	A	-0.4129	0.0922	0.0175	7.76497e-06	3657	TRUE	reported	igd	0.00545415868184434	20.0442746366719
ebi-a-GCST90001395	IgD+ CD38- %B cell	rs2621369	6	32768285	T	C	0.1498	0.03155	0.2901	2.13098e-06	3657	TRUE	reported	igd	0.00612676095797315	22.5313555307881
ebi-a-GCST90001395	IgD+ CD38- %B cell	rs113398446	6	161871755	C	A	0.1793	0.03256	0.1687	3.91201e-08	3657	TRUE	reported	igd	0.00822394965438487	30.3077856904307
ebi-a-GCST90001395	IgD+ CD38- %B cell	rs80032720	6	32384933	A	G	0.2539	0.05434	0.0734	3.08901e-06	3657	TRUE	reported	igd	0.00593439188259466	21.8196889156653
ebi-a-GCST90001395	IgD+ CD38- %B cell	rs10254361	7	119564205	T	G	0.1333	0.02899	0.2404	4.40099e-06	3657	TRUE	reported	igd	0.00574824505005959	21.1313035691102
ebi-a-GCST90001395	IgD+ CD38- %B cell	rs2251199	8	14671281	G	A	0.1168	0.02572	0.628	5.73799e-06	3657	TRUE	reported	igd	0.0056075944280602	20.611337656759
ebi-a-GCST90001395	IgD+ CD38- %B cell	rs62502412	8	28265475	T	A	0.1209	0.02712	0.2759	8.58401e-06	3657	TRUE	reported	igd	0.00540498569493388	19.8625796739857
ebi-a-GCST90001395	IgD+ CD38- %B cell	rs10111625	8	79595404	G	A	-0.1169	0.02611	0.5384	7.72094e-06	3657	TRUE	reported	igd	0.00545150335364606	20.0344626981639
ebi-a-GCST90001395	IgD+ CD38- %B cell	rs7012048	8	29631839	C	T	0.1407	0.0311	0.1874	6.25403e-06	3657	TRUE	reported	igd	0.00556568417903689	20.4564297015292
ebi-a-GCST90001395	IgD+ CD38- %B cell	rs1959342	14	20673865	T	A	0.112	0.02529	0.3589	9.81002e-06	3657	TRUE	reported	igd	0.00533446043383295	19.6020190808696
ebi-a-GCST90001395	IgD+ CD38- %B cell	rs77762131	14	96205838	C	G	0.3388	0.05748	0.045	4.101e-09	3657	TRUE	reported	igd	0.0094107005944509	34.7228772745265
ebi-a-GCST90001395	IgD+ CD38- %B cell	rs10444793	15	44517689	A	G	-0.4608	0.09102	0.018	4.34901e-07	3657	TRUE	reported	igd	0.0069597425235947	25.6161406672307
ebi-a-GCST90001395	IgD+ CD38- %B cell	rs11150426	16	81986583	C	G	-0.1169	0.02444	0.5386	1.78098e-06	3657	TRUE	reported	igd	0.00621717576337901	22.8659389767635
ebi-a-GCST90001395	IgD+ CD38- %B cell	rs181771926	16	52294553	A	G	-0.5276	0.1101	0.0126	1.73002e-06	3657	TRUE	reported	igd	0.00624009848920376	22.9507750749107
ebi-a-GCST90001395	IgD+ CD38- %B cell	rs329966	19	53070617	G	A	0.1246	0.02445	0.5425	3.62702e-07	3657	TRUE	reported	igd	0.00705147760992541	25.9561800870001
ebi-a-GCST90001395	IgD+ CD38- %B cell	rs73909843	20	49554764	C	T	-0.2138	0.04629	0.0764	4.00904e-06	3657	TRUE	reported	igd	0.00579949341875062	21.3207982748108
ebi-a-GCST90001395	IgD+ CD38- %B cell	rs35050775	20	8003880	T	G	0.3463	0.07724	0.0268	7.53894e-06	3657	TRUE	reported	igd	0.00546656956005673	20.0901358671964
ebi-a-GCST90001396	IgD+ CD38- AC	rs10493766	1	85945660	G	A	-0.1336	0.02933	0.233	5.433e-06	3656	TRUE	reported	igd	0.00564319236364278	20.7372491829831
ebi-a-GCST90001396	IgD+ CD38- AC	rs149701635	3	44741083	G	C	-0.3526	0.07768	0.0263	5.84804e-06	3656	TRUE	reported	igd	0.00560401587397693	20.5924745578182
ebi-a-GCST90001396	IgD+ CD38- AC	rs79207264	3	96406408	A	G	0.1854	0.03946	0.1184	2.73602e-06	3656	TRUE	reported	igd	0.006001843813153	22.0631569150905
ebi-a-GCST90001396	IgD+ CD38- AC	rs71615254	4	178658413	C	A	-0.278	0.0622	0.0406	8.085e-06	3656	TRUE	reported	igd	0.00543420670015607	19.9650856847677
ebi-a-GCST90001396	IgD+ CD38- AC	rs146127735	5	502938	A	G	0.3025	0.06424	0.0383	2.59298e-06	3656	TRUE	reported	igd	0.00602847479541441	22.1616478378596
ebi-a-GCST90001396	IgD+ CD38- AC	rs1158784	6	32758761	T	A	0.174	0.03801	0.1554	4.88405e-06	3656	TRUE	reported	igd	0.00569920601982316	20.9442644746083
ebi-a-GCST90001396	IgD+ CD38- AC	rs7809268	7	96302607	C	T	-0.2247	0.04918	0.0687	5.07201e-06	3656	TRUE	reported	igd	0.0056774094390792	20.863705891156
ebi-a-GCST90001396	IgD+ CD38- AC	rs10866982	8	5127400	A	G	-0.1114	0.02467	0.4751	6.49307e-06	3656	TRUE	reported	igd	0.00554639025540974	20.3795428913696
ebi-a-GCST90001396	IgD+ CD38- AC	rs12763172	10	85447519	C	T	0.1258	0.02784	0.7213	6.38499e-06	3656	TRUE	reported	igd	0.00555389779122537	20.4072824902852
ebi-a-GCST90001396	IgD+ CD38- AC	rs7909504	10	32174610	A	G	-0.165	0.03707	0.1358	8.79103e-06	3656	TRUE	reported	igd	0.00538976035218697	19.8009064675071
ebi-a-GCST90001396	IgD+ CD38- AC	rs146687492	11	125619694	T	G	-0.3372	0.07361	0.0291	4.76903e-06	3656	TRUE	reported	igd	0.00570702376353033	20.9731591496029
ebi-a-GCST90001396	IgD+ CD38- AC	rs12874404	13	108993494	G	A	0.1363	0.02669	0.3256	3.41602e-07	3656	TRUE	reported	igd	0.00708274222806667	26.0649514335465
ebi-a-GCST90001396	IgD+ CD38- AC	rs77762131	14	96205838	C	G	0.3229	0.05806	0.045	2.85299e-08	3656	TRUE	reported	igd	0.00838913372444198	30.9132298481616
ebi-a-GCST90001396	IgD+ CD38- AC	rs10444793	15	44517689	A	G	-0.4107	0.09229	0.0181	8.83792e-06	3656	TRUE	reported	igd	0.00538750686653776	19.7925827658867
ebi-a-GCST90001396	IgD+ CD38- AC	rs1529727	19	11164067	G	T	0.1176	0.02521	0.5581	3.20701e-06	3656	TRUE	reported	igd	0.00591678117307229	21.7486001141019
ebi-a-GCST90001396	IgD+ CD38- AC	rs62235484	21	41083050	A	G	0.4628	0.09388	0.0175	8.58005e-07	3656	TRUE	reported	igd	0.0066032401284008	24.2886230394945
ebi-a-GCST90001397	Unsw mem %B cell	rs7412746	1	150860471	T	C	-0.1152	0.02573	0.5153	7.80998e-06	3657	TRUE	reported	igd	0.00545162953304757	20.0349289536652
ebi-a-GCST90001397	Unsw mem %B cell	rs75766272	1	8009985	T	C	-0.4409	0.08695	0.0201	4.15002e-07	3657	TRUE	reported	igd	0.00698189369369991	25.6982438571989
ebi-a-GCST90001397	Unsw mem %B cell	rs72686460	1	45867753	A	T	0.1254	0.02755	0.2961	5.44804e-06	3657	TRUE	reported	igd	0.00563343669706795	20.706861923625
ebi-a-GCST90001397	Unsw mem %B cell	rs77201712	2	157311822	C	T	0.2907	0.06322	0.0392	4.38995e-06	3657	TRUE	reported	igd	0.00574847156542661	21.1321410837709
ebi-a-GCST90001397	Unsw mem %B cell	rs17006489	2	28304630	G	A	-0.1728	0.03779	0.1354	4.976e-06	3657	TRUE	reported	igd	0.00568502934047094	20.897585626855
ebi-a-GCST90001397	Unsw mem %B cell	rs72844588	2	138420154	A	G	0.2054	0.04341	0.0913	2.31398e-06	3657	TRUE	reported	igd	0.00608479123781267	22.3760656624851
ebi-a-GCST90001397	Unsw mem %B cell	rs45608038	2	73679013	G	A	0.294	0.06266	0.0421	2.80698e-06	3657	TRUE	reported	igd	0.00598387275711667	22.0027163824047
ebi-a-GCST90001397	Unsw mem %B cell	rs73041424	3	16414269	G	A	-0.2606	0.05834	0.0488	8.18502e-06	3657	TRUE	reported	igd	0.00542660052372644	19.9424445945011
ebi-a-GCST90001397	Unsw mem %B cell	rs183471524	4	27108645	G	A	-0.1978	0.04411	0.0905	7.52905e-06	3657	TRUE	reported	igd	0.00546854790445409	20.0974464393907
ebi-a-GCST90001397	Unsw mem %B cell	rs895377	5	58050530	A	G	-0.1186	0.02612	0.3683	5.77604e-06	3657	TRUE	reported	igd	0.00560604459568756	20.605608959989
ebi-a-GCST90001397	Unsw mem %B cell	rs73032183	6	169456830	C	T	0.1675	0.03506	0.1509	1.852e-06	3657	TRUE	reported	igd	0.00620266983597503	22.8122551373195
ebi-a-GCST90001397	Unsw mem %B cell	rs4710879	6	170426027	T	C	-0.1204	0.0253	0.5621	2.03301e-06	3657	TRUE	reported	igd	0.00615468409192933	22.6346796588238
ebi-a-GCST90001397	Unsw mem %B cell	rs12539793	7	25971860	T	C	-0.5404	0.1145	0.0115	2.47002e-06	3657	TRUE	reported	igd	0.00605420950759848	22.2629201330086
ebi-a-GCST90001397	Unsw mem %B cell	rs11779181	8	9063027	T	C	-0.1402	0.03143	0.4003	8.41008e-06	3657	TRUE	reported	igd	0.00541160008029396	19.8870188864773
ebi-a-GCST90001397	Unsw mem %B cell	rs1679013	9	22206987	T	C	-0.1252	0.02555	0.5945	9.97103e-07	3657	TRUE	reported	igd	0.00652318394572413	23.9987858159733
ebi-a-GCST90001397	Unsw mem %B cell	rs1930922	9	93297086	G	A	-0.137	0.0295	0.2419	3.54797e-06	3657	TRUE	reported	igd	0.00586297967535261	21.5555705856481
ebi-a-GCST90001397	Unsw mem %B cell	rs143553941	12	109368119	C	G	0.5187	0.1092	0.013	2.093e-06	3657	TRUE	reported	igd	0.00613184311993613	22.5501606508067
ebi-a-GCST90001397	Unsw mem %B cell	rs11519226	12	20322449	T	A	0.1229	0.02717	0.299	6.23706e-06	3657	TRUE	reported	igd	0.00556386298327267	20.4496985245012
ebi-a-GCST90001397	Unsw mem %B cell	rs7322292	13	51370899	T	C	-0.1256	0.02669	0.3275	2.61403e-06	3657	TRUE	reported	igd	0.00601915030288552	22.1332175199858
ebi-a-GCST90001397	Unsw mem %B cell	rs73192651	13	50212885	T	C	0.5551	0.08989	0.02	7.31493e-10	3657	TRUE	reported	igd	0.0103202311807234	38.1137880695952
ebi-a-GCST90001397	Unsw mem %B cell	rs2793491	13	24826051	T	C	-0.1335	0.02997	0.2052	8.71806e-06	3657	TRUE	reported	igd	0.00539652332059747	19.8313128792145
ebi-a-GCST90001397	Unsw mem %B cell	rs73518104	13	70177578	A	G	0.2174	0.04847	0.0708	7.48204e-06	3657	TRUE	reported	igd	0.00547098517136567	20.1064529070447
ebi-a-GCST90001397	Unsw mem %B cell	rs117004076	14	97702226	G	A	0.4523	0.102	0.0146	9.52708e-06	3657	TRUE	reported	igd	0.00534809349588969	19.6523845172925
ebi-a-GCST90001397	Unsw mem %B cell	rs77762131	14	96205838	C	G	0.3067	0.05822	0.045	1.457e-07	3657	TRUE	reported	igd	0.00753138710419056	27.7361112564537
ebi-a-GCST90001397	Unsw mem %B cell	rs143666202	14	77579227	A	G	0.2759	0.0579	0.0503	1.957e-06	3657	TRUE	reported	igd	0.00617068131390319	22.6938768843464
ebi-a-GCST90001397	Unsw mem %B cell	rs150839591	17	260039	G	T	0.2459	0.05396	0.0552	5.33998e-06	3657	TRUE	reported	igd	0.00564662526725453	20.7556145292536
ebi-a-GCST90001397	Unsw mem %B cell	rs1596383	18	7993103	A	G	0.1208	0.02585	0.6259	3.06302e-06	3657	TRUE	reported	igd	0.0059361123278793	21.8260524574605
ebi-a-GCST90001397	Unsw mem %B cell	rs1883832	20	44746982	C	T	-0.1236	0.02682	0.6318	4.23701e-06	3657	TRUE	reported	igd	0.00577403662523571	21.2266674203533
ebi-a-GCST90001398	Unsw mem AC	rs75766272	1	8009985	T	C	-0.3814	0.08558	0.0201	8.57808e-06	3656	TRUE	reported	igd	0.0054032821693457	19.8508528058011
ebi-a-GCST90001398	Unsw mem AC	rs11737576	4	55923201	T	C	-0.2347	0.05231	0.0584	7.42506e-06	3656	TRUE	reported	igd	0.0054760298533921	20.1195885518426
ebi-a-GCST90001398	Unsw mem AC	rs79831025	6	40981212	G	C	0.3026	0.06778	0.0334	8.29392e-06	3656	TRUE	reported	igd	0.00542209767864378	19.9203550285223
ebi-a-GCST90001398	Unsw mem AC	rs4076316	6	167859623	A	T	-0.1331	0.02714	0.3005	9.72904e-07	3656	TRUE	reported	igd	0.00653555637883342	24.0380248750641
ebi-a-GCST90001398	Unsw mem AC	rs2436878	8	103767171	G	A	0.2056	0.04549	0.077	6.40693e-06	3656	TRUE	reported	igd	0.00555633402368874	20.4162842171919
ebi-a-GCST90001398	Unsw mem AC	rs118092259	8	89432719	G	T	-0.2912	0.06306	0.0414	4.00101e-06	3656	TRUE	reported	igd	0.00579886337634216	21.3126358405835
ebi-a-GCST90001398	Unsw mem AC	rs11794578	9	808529	G	T	0.1114	0.02446	0.4521	5.41701e-06	3656	TRUE	reported	igd	0.0056414959605584	20.7309799796943
ebi-a-GCST90001398	Unsw mem AC	rs112839090	12	119727983	A	G	-0.1468	0.03096	0.1972	2.18902e-06	3656	TRUE	reported	igd	0.00611197372559111	22.470491044173
ebi-a-GCST90001398	Unsw mem AC	rs12874404	13	108993494	G	A	0.1523	0.02639	0.3256	8.62303e-09	3656	TRUE	reported	igd	0.00902768425578375	33.2876688344826
ebi-a-GCST90001398	Unsw mem AC	rs145371905	13	70325772	T	G	0.4126	0.08871	0.0194	3.42997e-06	3656	TRUE	reported	igd	0.00588226954440638	21.6209934264129
ebi-a-GCST90001398	Unsw mem AC	rs73192651	13	50212885	T	C	0.4968	0.08845	0.02	2.09402e-08	3656	TRUE	reported	igd	0.00855519385417822	31.5304272606875
ebi-a-GCST90001398	Unsw mem AC	rs77762131	14	96205838	C	G	0.3067	0.05723	0.045	8.86605e-08	3656	TRUE	reported	igd	0.0077942728101383	28.7039996522773
ebi-a-GCST90001398	Unsw mem AC	rs143666202	14	77579227	A	G	0.268	0.05703	0.0502	2.711e-06	3656	TRUE	reported	igd	0.00600400839597833	22.0711621215918
ebi-a-GCST90001398	Unsw mem AC	rs8014978	14	94936964	C	T	-0.123	0.02471	0.5737	6.71104e-07	3656	TRUE	reported	igd	0.00673170565002021	24.7643588193573
ebi-a-GCST90001398	Unsw mem AC	rs880311	16	8963504	T	C	-0.1813	0.04019	0.1034	6.62995e-06	3656	TRUE	reported	igd	0.00553532049516495	20.3386419911904
ebi-a-GCST90001398	Unsw mem AC	rs11657118	17	2714118	C	T	-0.1112	0.02412	0.475	4.20998e-06	3656	TRUE	reported	igd	0.005780045483253	21.2430721188575
ebi-a-GCST90001398	Unsw mem AC	rs12461001	19	14885525	A	G	0.1184	0.02528	0.6291	2.94802e-06	3656	TRUE	reported	igd	0.00596410315659199	21.9235874714293
ebi-a-GCST90001398	Unsw mem AC	rs7254039	19	14993354	A	G	-0.2602	0.05799	0.0435	7.42506e-06	3656	TRUE	reported	igd	0.00547667730304957	20.1219804590154
ebi-a-GCST90001398	Unsw mem AC	rs6032660	20	44730245	A	G	-0.1345	0.02641	0.6359	3.65797e-07	3656	TRUE	reported	igd	0.00704419707050062	25.9220964514941
ebi-a-GCST90001398	Unsw mem AC	rs55712190	22	22613458	T	C	0.214	0.04712	0.074	5.75798e-06	3656	TRUE	reported	igd	0.00561006015402754	20.6148101276968
ebi-a-GCST90001399	IgD- CD27- %B cell	rs116473015	2	147859010	T	C	0.3455	0.07401	0.029	3.14101e-06	3657	TRUE	reported	igd	0.00592393048733253	21.7809950317132
ebi-a-GCST90001399	IgD- CD27- %B cell	rs9842571	3	125931267	A	G	-0.1134	0.02519	0.554	6.97108e-06	3657	TRUE	reported	igd	0.0055111815554155	20.2549975539681
ebi-a-GCST90001399	IgD- CD27- %B cell	rs35574803	3	32533246	C	T	-0.3526	0.05371	0.0562	5.92243e-11	3657	TRUE	reported	igd	0.011647725228083	43.074151590806
ebi-a-GCST90001399	IgD- CD27- %B cell	rs3779119	7	38942248	G	C	0.1163	0.02509	0.4539	3.70203e-06	3657	TRUE	reported	igd	0.00584102391690269	21.474374752811
ebi-a-GCST90001399	IgD- CD27- %B cell	rs2250246	12	6553016	G	A	0.1466	0.02442	0.5339	2.12501e-09	3657	TRUE	reported	igd	0.00975871622847036	36.0196129969558
ebi-a-GCST90001399	IgD- CD27- %B cell	rs7224129	17	38075426	A	G	-0.1297	0.02756	0.4751	2.61e-06	3657	TRUE	reported	igd	0.00601969303261567	22.1352252956982
ebi-a-GCST90001399	IgD- CD27- %B cell	rs11658240	17	80484139	G	A	-0.1678	0.03574	0.1362	2.76599e-06	3657	TRUE	reported	igd	0.00599156021287564	22.0311535611814
ebi-a-GCST90001399	IgD- CD27- %B cell	rs7209088	17	8030165	G	C	-0.12	0.02705	0.2786	9.40503e-06	3657	TRUE	reported	igd	0.00535269016268858	19.6694
ebi-a-GCST90001399	IgD- CD27- %B cell	rs72897237	18	37553257	C	T	0.4671	0.09743	0.0161	1.69699e-06	3657	TRUE	reported	igd	0.00624580390104223	22.9718911858925
ebi-a-GCST90001399	IgD- CD27- %B cell	rs645554	19	14389948	A	G	-0.1226	0.02695	0.2811	5.52205e-06	3657	TRUE	reported	igd	0.00562713978146692	20.683585327079
ebi-a-GCST90001399	IgD- CD27- %B cell	rs4810485	20	44747947	G	T	0.3898	0.02585	0.6314	7.1978e-50	3657	TRUE	reported	igd	0.0585383209822279	227.261043076405
ebi-a-GCST90001399	IgD- CD27- %B cell	rs6073079	20	42024537	A	G	0.1776	0.03746	0.12	2.21299e-06	3657	TRUE	reported	igd	0.00610891680617893	22.4653297570934
ebi-a-GCST90001399	IgD- CD27- %B cell	rs77126700	20	47313887	C	T	0.3924	0.07995	0.0239	9.60506e-07	3657	TRUE	reported	igd	0.006544021665287	24.0759527429865
ebi-a-GCST90001399	IgD- CD27- %B cell	rs62223906	21	38699025	T	C	0.2217	0.0497	0.0649	8.39093e-06	3657	TRUE	reported	igd	0.00541174066524836	19.8875383314025
ebi-a-GCST90001400	IgD+ AC	rs71615254	4	178658413	C	A	-0.3043	0.06135	0.0406	7.40406e-07	3657	TRUE	reported	igd	0.00668248364051308	24.5887919057253
ebi-a-GCST90001400	IgD+ AC	rs9354413	6	67039330	C	T	0.1254	0.02726	0.2963	4.385e-06	3657	TRUE	reported	igd	0.00575324135384507	21.1497769195016
ebi-a-GCST90001400	IgD+ AC	rs2390504	7	21321670	A	G	-0.2583	0.05708	0.0485	6.222e-06	3657	TRUE	reported	igd	0.00556840528795143	20.4664870220217
ebi-a-GCST90001400	IgD+ AC	rs146233710	7	106139682	G	C	-0.3853	0.08481	0.0221	5.72704e-06	3657	TRUE	reported	igd	0.00561222029292531	20.6284365005819
ebi-a-GCST90001400	IgD+ AC	rs150663332	8	2044843	T	C	-0.2314	0.04374	0.0839	1.28399e-07	3657	TRUE	reported	igd	0.00759509297275996	27.9725186956131
ebi-a-GCST90001400	IgD+ AC	rs3019260	8	102068804	A	C	0.1185	0.02595	0.3173	5.12495e-06	3657	TRUE	reported	igd	0.0056697987860998	20.8412804296757
ebi-a-GCST90001400	IgD+ AC	rs701839	10	102955294	G	A	0.1309	0.02785	0.7123	2.713e-06	3657	TRUE	reported	igd	0.00600465808412205	22.0796057808121
ebi-a-GCST90001400	IgD+ AC	rs4145212	13	108960188	A	T	0.1284	0.02442	0.5405	1.52901e-07	3657	TRUE	reported	igd	0.0075031375889592	27.631289252669
ebi-a-GCST90001400	IgD+ AC	rs3811215	14	22954777	T	G	-0.1332	0.02679	0.3033	6.85993e-07	3657	TRUE	reported	igd	0.00671447665188753	24.7073088107899
ebi-a-GCST90001400	IgD+ AC	rs11638959	15	25171150	A	G	0.1525	0.03281	0.1557	3.46801e-06	3657	TRUE	reported	igd	0.00587278671471426	21.5918397116857
ebi-a-GCST90001400	IgD+ AC	rs11653761	17	2716535	T	G	-0.1212	0.02449	0.5919	7.76998e-07	3657	TRUE	reported	igd	0.0066527895517526	24.478798103921
ebi-a-GCST90001400	IgD+ AC	rs12939566	17	38038390	T	A	-0.1669	0.0285	0.4148	5.11705e-09	3657	TRUE	reported	igd	0.00929061090244039	34.2756243375783
ebi-a-GCST90001400	IgD+ AC	rs67017503	17	74280991	A	C	0.2021	0.04547	0.0759	9.09704e-06	3657	TRUE	reported	igd	0.00537301429959323	19.7444545013869
ebi-a-GCST90001400	IgD+ AC	rs12461001	19	14885525	A	G	0.1175	0.02527	0.6292	3.43202e-06	3657	TRUE	reported	igd	0.0058773325624842	21.6086517484322
ebi-a-GCST90001400	IgD+ AC	rs77110486	20	56359017	T	C	0.522	0.1168	0.0107	8.14798e-06	3657	TRUE	reported	igd	0.00543206320195368	19.9626292669962
ebi-a-GCST90001401	IgD- CD27- AC	rs61786059	1	29035758	T	G	-0.1238	0.02692	0.3135	4.44601e-06	3656	TRUE	reported	igd	0.00575148435117388	21.1374957954801
ebi-a-GCST90001401	IgD- CD27- AC	rs7518494	1	217233446	A	G	0.2278	0.04884	0.9334	3.211e-06	3656	TRUE	reported	igd	0.00591525337288548	21.7429508881009
ebi-a-GCST90001401	IgD- CD27- AC	rs185621536	1	113524501	T	C	-0.3205	0.07004	0.0312	4.89396e-06	3656	TRUE	reported	igd	0.00569478487773946	20.9279239681966
ebi-a-GCST90001401	IgD- CD27- AC	rs12129123	1	10083709	T	C	-0.1387	0.0309	0.2221	7.36207e-06	3656	TRUE	reported	igd	0.00548078736975815	20.1371645663141
ebi-a-GCST90001401	IgD- CD27- AC	rs72953104	1	41379583	G	C	0.2313	0.05018	0.0643	4.17503e-06	3656	TRUE	reported	igd	0.0057778623821473	21.2350020639765
ebi-a-GCST90001401	IgD- CD27- AC	rs113442137	1	160254955	A	G	-0.2567	0.05748	0.0472	8.20994e-06	3656	TRUE	reported	igd	0.00542561907723956	19.9333629424876
ebi-a-GCST90001401	IgD- CD27- AC	rs11688492	2	64865804	C	T	-0.1216	0.02504	0.5196	1.243e-06	3656	TRUE	reported	igd	0.00640914209971262	23.5700691548635
ebi-a-GCST90001401	IgD- CD27- AC	rs7606024	2	56616595	A	T	-0.1375	0.03037	0.7882	6.15404e-06	3656	TRUE	reported	igd	0.00557546962759637	20.4869906131617
ebi-a-GCST90001401	IgD- CD27- AC	rs114551034	2	66709035	A	G	-0.2787	0.05695	0.0509	1.033e-06	3656	TRUE	reported	igd	0.00650795717737703	23.935849006474
ebi-a-GCST90001401	IgD- CD27- AC	rs35574803	3	32533246	C	T	-0.2808	0.05393	0.0562	2.01999e-07	3656	TRUE	reported	igd	0.00736069204667287	27.0954097052615
ebi-a-GCST90001401	IgD- CD27- AC	rs13099360	3	60476875	G	A	-0.263	0.05944	0.0466	9.95612e-06	3656	TRUE	reported	igd	0.00532633317247461	19.5666398551566
ebi-a-GCST90001401	IgD- CD27- AC	rs59951351	4	38152090	T	A	0.173	0.03878	0.1171	8.37298e-06	3656	TRUE	reported	igd	0.0054139318075003	19.8901909621131
ebi-a-GCST90001401	IgD- CD27- AC	rs3779119	7	38942248	G	C	0.1179	0.02511	0.454	2.74202e-06	3656	TRUE	reported	igd	0.00599400363522821	22.0341621310365
ebi-a-GCST90001401	IgD- CD27- AC	rs144306835	8	96356983	A	G	0.3826	0.07964	0.0234	1.617e-06	3656	TRUE	reported	igd	0.0062731872303029	23.0669293058908
ebi-a-GCST90001401	IgD- CD27- AC	rs112432445	9	4162626	A	G	0.2796	0.05583	0.0528	5.767e-07	3656	TRUE	reported	igd	0.00681339776652243	25.0669465162805
ebi-a-GCST90001401	IgD- CD27- AC	rs78763642	9	25294308	A	G	-0.3304	0.07442	0.0279	9.2841e-06	3656	TRUE	reported	igd	0.00536240276565276	19.6999
ebi-a-GCST90001401	IgD- CD27- AC	rs117833074	12	77551907	C	T	-0.1795	0.0403	0.1146	8.64908e-06	3656	TRUE	reported	igd	0.00539712327085833	19.8281031486368
ebi-a-GCST90001401	IgD- CD27- AC	rs1047792	12	6649099	T	G	-0.1467	0.03249	0.176	6.49995e-06	3656	TRUE	reported	igd	0.00554548508766066	20.3761984147643
ebi-a-GCST90001401	IgD- CD27- AC	rs2250246	12	6553016	G	A	0.1359	0.02451	0.5341	3.12903e-08	3656	TRUE	reported	igd	0.00833891172036783	30.7266099137611
ebi-a-GCST90001401	IgD- CD27- AC	rs11843493	13	47527957	C	A	-0.1109	0.02482	0.4944	8.19691e-06	3656	TRUE	reported	igd	0.00543110530344306	19.9536290392791
ebi-a-GCST90001401	IgD- CD27- AC	rs421516	17	63135589	A	C	-0.2897	0.0627	0.9583	3.96798e-06	3656	TRUE	reported	igd	0.00580533319270026	21.3365532871424
ebi-a-GCST90001401	IgD- CD27- AC	rs11661511	18	60852258	C	T	-0.1204	0.02636	0.6704	5.03999e-06	3656	TRUE	reported	igd	0.00567394075127041	20.8508861980412
ebi-a-GCST90001401	IgD- CD27- AC	rs72977632	19	1930174	A	T	-0.2296	0.05036	0.0643	5.325e-06	3656	TRUE	reported	igd	0.00565332513369549	20.7746961504153
ebi-a-GCST90001401	IgD- CD27- AC	rs406298	19	16409903	G	C	0.1135	0.0244	0.5327	3.38602e-06	3656	TRUE	reported	igd	0.00588359976384031	21.6259117463159
ebi-a-GCST90001401	IgD- CD27- AC	rs77126700	20	47313887	C	T	0.3825	0.08026	0.0239	1.95101e-06	3656	TRUE	reported	igd	0.00617402981575236	22.7000557678893
ebi-a-GCST90001401	IgD- CD27- AC	rs4239702	20	44749251	C	T	0.2841	0.02593	0.6002	1.6421e-27	3656	TRUE	reported	igd	0.031790728772426	119.977494934709
ebi-a-GCST90001401	IgD- CD27- AC	rs5768219	22	48371522	G	A	-0.1674	0.03484	0.1418	1.61102e-06	3656	TRUE	reported	igd	0.0062750131133424	23.0736855958402
ebi-a-GCST90001401	IgD- CD27- AC	rs9615714	22	48376963	G	A	-0.1733	0.03486	0.1421	6.94592e-07	3656	TRUE	reported	igd	0.00671444763832634	24.7004414914826
ebi-a-GCST90001402	Sw mem %B cell	rs9424499	1	233050029	C	G	-0.5266	0.116	0.0109	5.77006e-06	3657	TRUE	reported	igd	0.00560376920427149	20.5971983876312
ebi-a-GCST90001402	Sw mem %B cell	rs11204752	1	150958133	C	T	0.1189	0.02561	0.5387	3.58501e-06	3657	TRUE	reported	igd	0.00585959121034994	21.5430392774232
ebi-a-GCST90001402	Sw mem %B cell	rs1519529	2	136974257	G	C	0.1327	0.02951	0.2363	7.13806e-06	3657	TRUE	reported	igd	0.00549899963313096	20.2099783224745
ebi-a-GCST90001402	Sw mem %B cell	rs17405603	5	144608340	T	A	-0.1414	0.02795	0.2841	4.40301e-07	3657	TRUE	reported	igd	0.00694994509887811	25.5798277347951
ebi-a-GCST90001402	Sw mem %B cell	rs830682	5	165597506	C	T	-0.1286	0.02855	0.7383	6.85394e-06	3657	TRUE	reported	igd	0.00551749437830294	20.2783275107392
ebi-a-GCST90001402	Sw mem %B cell	rs9265880	6	31313054	C	T	-0.1543	0.0316	0.4717	1.096e-06	3657	TRUE	reported	igd	0.00647754462993667	23.8297841125292
ebi-a-GCST90001402	Sw mem %B cell	rs2450220	8	119323401	T	C	0.1522	0.03212	0.816	2.24698e-06	3657	TRUE	reported	igd	0.00610231958477991	22.4409197464397
ebi-a-GCST90001402	Sw mem %B cell	rs140191306	9	2570753	T	C	-0.4624	0.09477	0.0179	1.11199e-06	3657	TRUE	reported	igd	0.00646771557593795	23.7933893046633
ebi-a-GCST90001402	Sw mem %B cell	rs2105800	11	90592716	A	G	-0.1181	0.02607	0.4881	6.11406e-06	3657	TRUE	reported	igd	0.00558036317709612	20.5106844806994
ebi-a-GCST90001402	Sw mem %B cell	rs11068290	12	110228055	T	C	-0.407	0.08203	0.0231	7.305e-07	3657	TRUE	reported	igd	0.00668659059838653	24.6040055492913
ebi-a-GCST90001402	Sw mem %B cell	rs114917376	17	51764168	G	A	0.1985	0.04285	0.0958	3.74197e-06	3657	TRUE	reported	igd	0.00583382493240933	21.4477525615941
ebi-a-GCST90001402	Sw mem %B cell	rs73426855	17	77637123	C	T	0.1769	0.03524	0.1471	5.427e-07	3657	TRUE	reported	igd	0.00684347376645737	25.1852512224441
ebi-a-GCST90001403	Sw mem AC	rs142587763	1	165680636	T	C	-0.2707	0.05949	0.0435	5.51099e-06	3656	TRUE	reported	igd	0.00563157293243563	20.694309005571
ebi-a-GCST90001403	Sw mem AC	rs115414430	2	36720835	G	C	0.3537	0.07458	0.0286	2.19599e-06	3656	TRUE	reported	igd	0.00611442415551511	22.4795554008001
ebi-a-GCST90001403	Sw mem AC	rs1519526	2	136967396	C	T	0.1511	0.03122	0.1957	1.34999e-06	3656	TRUE	reported	igd	0.00636624401957607	23.4112976813856
ebi-a-GCST90001403	Sw mem AC	rs7595246	2	238554657	C	T	0.1458	0.03118	0.1893	3.01502e-06	3656	TRUE	reported	igd	0.00594520676055154	21.8537103294491
ebi-a-GCST90001403	Sw mem AC	rs73185679	3	186485863	C	T	0.1794	0.03978	0.1041	6.65794e-06	3656	TRUE	reported	igd	0.00553222515926325	20.3272054091298
ebi-a-GCST90001403	Sw mem AC	rs141352577	3	8492010	T	C	0.3583	0.07898	0.0235	5.91099e-06	3656	TRUE	reported	igd	0.0055977726882328	20.5694042521385
ebi-a-GCST90001403	Sw mem AC	rs80076964	4	94935625	C	G	0.481	0.1008	0.0141	1.88499e-06	3656	TRUE	reported	igd	0.00618965459972856	22.7578612077125
ebi-a-GCST90001403	Sw mem AC	rs4697617	4	25771115	A	G	0.1212	0.02695	0.7103	7.07001e-06	3656	TRUE	reported	igd	0.00550155705243395	20.2138973792778
ebi-a-GCST90001403	Sw mem AC	rs452973	5	11308990	T	G	0.1223	0.02758	0.2705	9.50101e-06	3656	TRUE	reported	igd	0.00534969011136146	19.6529046164007
ebi-a-GCST90001403	Sw mem AC	rs4076316	6	167859623	A	T	-0.1251	0.02725	0.3005	4.53503e-06	3656	TRUE	reported	igd	0.00573164175272526	21.0641511325753
ebi-a-GCST90001403	Sw mem AC	rs1161387	6	50598963	G	C	0.1297	0.02914	0.286	8.86605e-06	3656	TRUE	reported	igd	0.00538949054164842	19.7999098661323
ebi-a-GCST90001403	Sw mem AC	rs60508745	7	40554169	C	T	-0.1161	0.02496	0.5137	3.37202e-06	3656	TRUE	reported	igd	0.00588310426552992	21.624079701778
ebi-a-GCST90001403	Sw mem AC	rs11777835	8	144986103	C	T	-0.1238	0.02489	0.5715	6.82606e-07	3656	TRUE	reported	igd	0.00672134844400086	24.7259992711064
ebi-a-GCST90001403	Sw mem AC	rs62521107	8	118851954	T	C	-0.2543	0.05357	0.058	2.146e-06	3656	TRUE	reported	igd	0.00612596603947389	22.5222504496245
ebi-a-GCST90001403	Sw mem AC	rs2454536	10	53764740	C	T	-0.1356	0.02771	0.283	1.02301e-06	3656	TRUE	reported	igd	0.00650735942127238	23.9336360976748
ebi-a-GCST90001403	Sw mem AC	rs73178168	13	47809629	T	C	0.16	0.03344	0.1703	1.77599e-06	3656	TRUE	reported	igd	0.00622286302776537	22.880725121864
ebi-a-GCST90001403	Sw mem AC	rs9520836	13	108957063	G	A	0.1323	0.02454	0.5044	7.42694e-08	3656	TRUE	reported	igd	0.00788724655352904	29.0491
ebi-a-GCST90001403	Sw mem AC	rs11653761	17	2716535	T	G	-0.1273	0.02469	0.592	2.65497e-07	3656	TRUE	reported	igd	0.0072187500849207	26.5691085650102
ebi-a-GCST90001403	Sw mem AC	rs421516	17	63135589	A	C	-0.2923	0.06252	0.9583	3.03103e-06	3656	TRUE	reported	igd	0.00594325931290866	21.8465089974217
ebi-a-GCST90001403	Sw mem AC	rs77741094	21	42362418	G	C	-0.5466	0.1111	0.0126	9.03192e-07	3656	TRUE	reported	igd	0.00657717028471458	24.192095753663
ebi-a-GCST90001403	Sw mem AC	rs5994482	22	32570873	G	C	-0.1828	0.04049	0.103	6.51703e-06	3656	TRUE	reported	igd	0.0055441649453369	20.3713206722222
ebi-a-GCST90001404	PB/PC %B cell	rs2792563	1	213100225	A	G	-0.1287	0.02511	0.5671	3.14702e-07	3658	TRUE	reported	igd	0.00713037208017296	26.2558543358095
ebi-a-GCST90001404	PB/PC %B cell	rs79423067	4	143873369	T	A	0.4869	0.1059	0.0149	4.44795e-06	3658	TRUE	reported	igd	0.00574567973254957	21.1275975110177
ebi-a-GCST90001404	PB/PC %B cell	rs78804535	4	144419847	T	C	0.3286	0.07069	0.0316	3.46897e-06	3658	TRUE	reported	igd	0.00587242628028352	21.5964138288449
ebi-a-GCST90001404	PB/PC %B cell	rs140642786	5	148927495	A	G	0.1711	0.03733	0.1223	4.75499e-06	3658	TRUE	reported	igd	0.00571022618017281	20.9964815734842
ebi-a-GCST90001404	PB/PC %B cell	rs2019885	5	163177849	C	T	-0.1749	0.03747	0.1211	3.15798e-06	3658	TRUE	reported	igd	0.00592092369688844	21.7758300640699
ebi-a-GCST90001404	PB/PC %B cell	rs193552	5	148172599	T	A	0.1159	0.02556	0.6506	5.951e-06	3658	TRUE	reported	igd	0.00558942593262483	20.5498028104152
ebi-a-GCST90001404	PB/PC %B cell	rs34629	5	60527506	A	G	-0.2427	0.05008	0.0633	1.31299e-06	3658	TRUE	reported	igd	0.00637951623725746	23.4732594029155
ebi-a-GCST90001404	PB/PC %B cell	rs61294310	6	5266557	G	A	0.5	0.1092	0.0124	4.853e-06	3658	TRUE	reported	igd	0.00569861184587239	20.9535309481836
ebi-a-GCST90001404	PB/PC %B cell	rs11754551	6	145631063	C	T	0.2127	0.04774	0.0681	8.67301e-06	3658	TRUE	reported	igd	0.00539729412748257	19.8395874187431
ebi-a-GCST90001404	PB/PC %B cell	rs78370279	7	71338898	G	A	0.5592	0.1204	0.0104	3.54103e-06	3658	TRUE	reported	igd	0.00586251678758423	21.5597558057554
ebi-a-GCST90001404	PB/PC %B cell	rs71531423	7	151008161	G	A	0.2619	0.05854	0.045	7.94401e-06	3658	TRUE	reported	igd	0.00544191821160777	20.0045159211437
ebi-a-GCST90001404	PB/PC %B cell	rs74326785	8	24549984	C	T	0.3429	0.07479	0.0279	4.69397e-06	3658	TRUE	reported	igd	0.00571367677094631	21.0092422942515
ebi-a-GCST90001404	PB/PC %B cell	rs138542577	8	16074805	C	G	0.3534	0.06406	0.0376	3.708e-08	3658	TRUE	reported	igd	0.00825120169844841	30.4173732916942
ebi-a-GCST90001404	PB/PC %B cell	rs4458909	8	118447297	A	G	-0.1199	0.02567	0.3324	3.09599e-06	3658	TRUE	reported	igd	0.00592871340856871	21.8046497410159
ebi-a-GCST90001404	PB/PC %B cell	rs3138500	9	92219945	T	C	-0.2223	0.04922	0.0678	6.48993e-06	3658	TRUE	reported	igd	0.00554545191499806	20.3872285970982
ebi-a-GCST90001404	PB/PC %B cell	rs12412378	10	130483163	A	C	-0.1669	0.0328	0.1607	3.77798e-07	3658	TRUE	reported	igd	0.0070284263886155	25.877807139356
ebi-a-GCST90001404	PB/PC %B cell	rs185836310	10	73504848	C	T	-0.257	0.05578	0.051	4.23e-06	3658	TRUE	reported	igd	0.00576969059402449	21.2164008803519
ebi-a-GCST90001404	PB/PC %B cell	rs76195952	11	129797755	T	C	-0.4648	0.1027	0.0142	6.24698e-06	3658	TRUE	reported	igd	0.00556829980936561	20.4716966475808
ebi-a-GCST90001404	PB/PC %B cell	rs10849436	12	6409619	A	G	0.1576	0.0337	0.1595	3.01599e-06	3658	TRUE	reported	igd	0.00594319698819852	21.8582359911638
ebi-a-GCST90001404	PB/PC %B cell	rs62012610	15	34006114	C	G	0.2879	0.06268	0.0381	4.51898e-06	3658	TRUE	reported	igd	0.00573434857901939	21.0856911077362
ebi-a-GCST90001404	PB/PC %B cell	rs8191161	16	82103595	C	G	-0.2036	0.0447	0.0832	5.427e-06	3658	TRUE	reported	igd	0.00563950081326679	20.7349497392208
ebi-a-GCST90001404	PB/PC %B cell	rs12709039	16	59861376	A	C	-0.1407	0.02784	0.7365	4.57499e-07	3658	TRUE	reported	igd	0.00693400487652639	25.5277312414957
ebi-a-GCST90001404	PB/PC %B cell	rs80148662	17	52836239	A	G	0.4702	0.1048	0.0137	7.45504e-06	3658	TRUE	reported	igd	0.00547287608811824	20.1189434627558
ebi-a-GCST90001404	PB/PC %B cell	rs186329	19	56065534	C	T	0.154	0.03221	0.1706	1.79999e-06	3658	TRUE	reported	igd	0.00621027444963069	22.8466473380732
ebi-a-GCST90001404	PB/PC %B cell	rs8132059	21	16916284	T	C	-0.1288	0.02877	0.2243	7.73891e-06	3658	TRUE	reported	igd	0.00544923149981962	20.0315468996965
ebi-a-GCST90001404	PB/PC %B cell	rs11089305	22	19729361	G	A	0.1338	0.02685	0.2881	6.51793e-07	3658	TRUE	reported	igd	0.00674282142616287	24.8191059333168
ebi-a-GCST90001405	PB/PC AC	rs10800645	1	199586940	A	G	0.1124	0.02479	0.5844	5.95498e-06	3657	TRUE	reported	igd	0.00559010602846629	20.5466957417755
ebi-a-GCST90001405	PB/PC AC	rs149048155	3	957228	C	A	-0.2902	0.06467	0.036	7.45401e-06	3657	TRUE	reported	igd	0.00547620017262661	20.1257241248772
ebi-a-GCST90001405	PB/PC AC	rs62353585	4	168102710	C	T	0.3653	0.07865	0.0227	3.53403e-06	3657	TRUE	reported	igd	0.00586438619004303	21.5607722194577
ebi-a-GCST90001405	PB/PC AC	rs76709581	5	179574693	C	T	-0.1773	0.03843	0.1061	4.06097e-06	3657	TRUE	reported	igd	0.00578670453987675	21.2735086020561
ebi-a-GCST90001405	PB/PC AC	rs7449190	5	1297918	C	T	0.1236	0.02749	0.7401	7.09807e-06	3657	TRUE	reported	igd	0.00549753956252944	20.2045825931956
ebi-a-GCST90001405	PB/PC AC	rs61294310	6	5266557	G	A	0.5137	0.1072	0.0124	1.736e-06	3657	TRUE	reported	igd	0.00624002174067292	22.9504910251154
ebi-a-GCST90001405	PB/PC AC	rs4506076	6	8860293	C	A	-0.1344	0.03016	0.8043	8.53591e-06	3657	TRUE	reported	igd	0.00540081129623312	19.847156032229
ebi-a-GCST90001405	PB/PC AC	rs71531423	7	151008161	G	A	0.2605	0.05748	0.045	6.05606e-06	3657	TRUE	reported	igd	0.00558501873774801	20.5278921487663
ebi-a-GCST90001405	PB/PC AC	rs149559870	8	39638049	T	C	0.4466	0.09807	0.0157	5.432e-06	3657	TRUE	reported	igd	0.00563876908234286	20.7265733569915
ebi-a-GCST90001405	PB/PC AC	rs74565954	8	24520468	T	C	0.4919	0.1035	0.0135	2.10199e-06	3657	TRUE	reported	igd	0.00613866284725193	22.5753954480045
ebi-a-GCST90001405	PB/PC AC	rs62519719	8	118376967	A	G	-0.1239	0.02639	0.2815	2.791e-06	3657	TRUE	reported	igd	0.00599140958200173	22.0305963482746
ebi-a-GCST90001405	PB/PC AC	rs12412378	10	130483163	A	C	-0.16	0.03222	0.1608	7.18704e-07	3657	TRUE	reported	igd	0.00669800152462151	24.6462763691887
ebi-a-GCST90001405	PB/PC AC	rs1681588	14	23098304	C	T	0.1086	0.02407	0.5559	6.61698e-06	3657	TRUE	reported	igd	0.00553568936082096	20.345571376811
ebi-a-GCST90001405	PB/PC AC	rs17765677	16	65999760	C	T	-0.3422	0.07069	0.0304	1.34499e-06	3657	TRUE	reported	igd	0.00636714922116042	23.4210557602842
ebi-a-GCST90001405	PB/PC AC	rs7185719	16	59859266	G	C	-0.1228	0.02721	0.732	6.561e-06	3657	TRUE	reported	igd	0.00553863321569491	20.356451320804
ebi-a-GCST90001405	PB/PC AC	rs72883992	18	24475181	C	G	0.1932	0.04342	0.0807	8.82104e-06	3657	TRUE	reported	igd	0.00538474031247731	19.7877778873891
ebi-a-GCST90001405	PB/PC AC	rs4806937	19	3443405	A	C	-0.1145	0.02557	0.3229	7.79292e-06	3657	TRUE	reported	igd	0.00545317946091646	20.0406562245567
ebi-a-GCST90001405	PB/PC AC	rs6014246	20	53613034	A	G	-0.1186	0.02577	0.3112	4.30299e-06	3657	TRUE	reported	igd	0.00575847490254752	21.1691276591452
ebi-a-GCST90001405	PB/PC AC	rs4820558	22	21022887	G	C	0.1172	0.02408	0.466	1.19399e-06	3657	TRUE	reported	igd	0.00643595744271364	23.6758009001338
ebi-a-GCST90001405	PB/PC AC	rs28652751	22	35861208	A	T	-0.1141	0.02564	0.3179	8.85707e-06	3657	TRUE	reported	igd	0.00538598156814864	19.7923639389486
ebi-a-GCST90001406	Memory B cell %B cell	rs75766272	1	8009985	T	C	-0.468	0.08646	0.0201	6.601e-08	3657	TRUE	reported	igd	0.00794823351879822	29.2835459728582
ebi-a-GCST90001406	Memory B cell %B cell	rs4658141	1	89814066	C	T	-0.1354	0.02587	0.3805	1.73201e-07	3657	TRUE	reported	igd	0.00743495743462759	27.3783261128442
ebi-a-GCST90001406	Memory B cell %B cell	rs7412746	1	150860471	T	C	-0.138	0.02542	0.5153	6.03295e-08	3657	TRUE	reported	igd	0.00799458935461569	29.4557103999161
ebi-a-GCST90001406	Memory B cell %B cell	rs72635970	2	73868977	G	T	0.3572	0.06109	0.0444	5.44703e-09	3657	TRUE	reported	igd	0.00926224793025857	34.1700072641544
ebi-a-GCST90001406	Memory B cell %B cell	rs116391651	2	183843344	A	G	0.426	0.09616	0.0161	9.69393e-06	3657	TRUE	reported	igd	0.00533802794287996	19.6151986095089
ebi-a-GCST90001406	Memory B cell %B cell	rs72844588	2	138420154	A	G	0.2178	0.04314	0.0913	4.671e-07	3657	TRUE	reported	igd	0.00692171945029435	25.4752168951092
ebi-a-GCST90001406	Memory B cell %B cell	rs55710170	3	16416145	A	G	-0.1745	0.03783	0.1181	4.11604e-06	3657	TRUE	reported	igd	0.0057846049305171	21.2657449541529
ebi-a-GCST90001406	Memory B cell %B cell	rs60515154	4	47914545	T	C	0.1306	0.02887	0.7517	6.30304e-06	3657	TRUE	reported	igd	0.00556473315616709	20.4529146983529
ebi-a-GCST90001406	Memory B cell %B cell	rs35698683	4	11590243	G	A	-0.2768	0.05925	0.0447	3.09899e-06	3657	TRUE	reported	igd	0.00593261719107758	21.8131247522851
ebi-a-GCST90001406	Memory B cell %B cell	rs77312528	4	36385921	G	T	-0.6233	0.1256	0.0107	7.26993e-07	3657	TRUE	reported	igd	0.00668921516198131	24.6137279391653
ebi-a-GCST90001406	Memory B cell %B cell	rs895377	5	58050530	A	G	-0.1351	0.02599	0.3683	2.13e-07	3657	TRUE	reported	igd	0.0073345937820484	27.0060184483762
ebi-a-GCST90001406	Memory B cell %B cell	rs690488	5	40183220	A	C	0.1701	0.03602	0.8588	2.43703e-06	3657	TRUE	reported	igd	0.00606116226423333	22.2886431586067
ebi-a-GCST90001406	Memory B cell %B cell	rs62398379	6	37585447	C	T	0.1256	0.0259	0.4032	1.28301e-06	3657	TRUE	reported	igd	0.00638955976160224	23.5040212772451
ebi-a-GCST90001406	Memory B cell %B cell	rs9270558	6	32560667	A	G	-0.1488	0.03249	0.5249	4.79899e-06	3657	TRUE	reported	igd	0.005702924752688	20.9637446292297
ebi-a-GCST90001406	Memory B cell %B cell	rs9492229	6	129409652	C	T	0.3141	0.06101	0.9556	2.74998e-07	3657	TRUE	reported	igd	0.0071956911721631	26.4908713634692
ebi-a-GCST90001406	Memory B cell %B cell	rs633090	8	12933368	T	A	0.115	0.02571	0.3414	7.96196e-06	3657	TRUE	reported	igd	0.00544122918468776	19.9964981996291
ebi-a-GCST90001406	Memory B cell %B cell	rs140191306	9	2570753	T	C	-0.4176	0.09392	0.0179	8.96396e-06	3657	TRUE	reported	igd	0.00537697922746735	19.7591033647387
ebi-a-GCST90001406	Memory B cell %B cell	rs10750504	11	132156175	A	C	-0.1775	0.03942	0.1135	6.93202e-06	3657	TRUE	reported	igd	0.0055136266038263	20.2640335514754
ebi-a-GCST90001406	Memory B cell %B cell	rs61896866	11	111318165	A	G	0.1294	0.0287	0.2428	6.71506e-06	3657	TRUE	reported	igd	0.00552805473847688	20.317355522603
ebi-a-GCST90001406	Memory B cell %B cell	rs112570989	12	2866164	T	C	-0.4739	0.1022	0.0149	3.63203e-06	3657	TRUE	reported	igd	0.00584521744229546	21.4898827893028
ebi-a-GCST90001406	Memory B cell %B cell	rs9584780	13	98901269	C	T	0.3691	0.07708	0.0257	1.754e-06	3657	TRUE	reported	igd	0.00623110567995316	22.9174925784044
ebi-a-GCST90001406	Memory B cell %B cell	rs76477280	13	50147180	G	A	0.4292	0.08807	0.0206	1.14301e-06	3657	TRUE	reported	igd	0.0064524866444974	23.7370013699581
ebi-a-GCST90001406	Memory B cell %B cell	rs116844769	14	65713895	A	G	0.2839	0.05066	0.0662	2.26199e-08	3657	TRUE	reported	igd	0.00851455192458244	31.3879415424175
ebi-a-GCST90001406	Memory B cell %B cell	rs77762131	14	96205838	C	G	0.2733	0.05819	0.045	2.73401e-06	3657	TRUE	reported	igd	0.00599578175256061	22.0467699264369
ebi-a-GCST90001406	Memory B cell %B cell	rs72914692	18	54422995	A	G	0.4209	0.09317	0.018	6.44896e-06	3657	TRUE	reported	igd	0.00554962726367452	20.3970838614272
ebi-a-GCST90001406	Memory B cell %B cell	rs329966	19	53070617	G	A	0.1104	0.02479	0.5425	8.72509e-06	3657	TRUE	reported	igd	0.00539400328097945	19.8220019354553
ebi-a-GCST90001407	Memory B cell AC	rs16867231	2	181050023	A	G	0.538	0.1157	0.0108	3.44897e-06	3656	TRUE	reported	igd	0.00587936920206312	21.6102698191617
ebi-a-GCST90001407	Memory B cell AC	rs10018308	4	120657899	G	A	0.1198	0.0268	0.3441	8.09003e-06	3656	TRUE	reported	igd	0.00543588980488225	19.9713031502243
ebi-a-GCST90001407	Memory B cell AC	rs74565175	7	81370578	A	G	0.1371	0.03052	0.2009	7.27394e-06	3656	TRUE	reported	igd	0.00548920142088773	20.168249576154
ebi-a-GCST90001407	Memory B cell AC	rs77643931	9	129171041	G	T	0.1235	0.02777	0.2798	8.97408e-06	3656	TRUE	reported	igd	0.00538062695217575	19.7671706544418
ebi-a-GCST90001407	Memory B cell AC	rs12763172	10	85447519	C	T	0.1259	0.02783	0.7213	6.26801e-06	3656	TRUE	reported	igd	0.00556665796670232	20.4544310317878
ebi-a-GCST90001407	Memory B cell AC	rs2879633	10	53757050	A	G	-0.1301	0.02775	0.2884	2.84302e-06	3656	TRUE	reported	igd	0.00597611917214903	21.9680229783275
ebi-a-GCST90001407	Memory B cell AC	rs36072728	11	29448646	T	C	0.305	0.06718	0.0356	5.80805e-06	3656	TRUE	reported	igd	0.00560624253212757	20.6007027483336
ebi-a-GCST90001407	Memory B cell AC	rs12874404	13	108993494	G	A	0.173	0.02661	0.3256	9.13903e-11	3656	TRUE	reported	igd	0.0114288934291868	42.2439785187644
ebi-a-GCST90001407	Memory B cell AC	rs61997631	14	104600920	G	C	-0.2972	0.06141	0.0432	1.357e-06	3656	TRUE	reported	igd	0.0063656073086797	23.4089412333189
ebi-a-GCST90001407	Memory B cell AC	rs77762131	14	96205838	C	G	0.2713	0.05795	0.045	2.94503e-06	3656	TRUE	reported	igd	0.00595923776597618	21.9055954485602
ebi-a-GCST90001407	Memory B cell AC	rs11653761	17	2716535	T	G	-0.1161	0.02478	0.592	2.93799e-06	3656	TRUE	reported	igd	0.00596837154968616	21.9393719660131
ebi-a-GCST90001407	Memory B cell AC	rs144295598	22	45164171	A	G	0.6102	0.1207	0.0103	4.46303e-07	3656	TRUE	reported	igd	0.00694221722415516	25.5441950881813
ebi-a-GCST90001407	Memory B cell AC	rs9614226	22	44688150	G	T	-0.4235	0.08713	0.9792	1.22101e-06	3656	TRUE	reported	igd	0.00642048510922689	23.6120534265384
ebi-a-GCST90001408	Naive-mature B cell %B cell	rs4658141	1	89814066	C	T	0.1371	0.0259	0.3805	1.28499e-07	3657	TRUE	reported	igd	0.0076038838963228	28.0051435007393
ebi-a-GCST90001408	Naive-mature B cell %B cell	rs7412746	1	150860471	T	C	0.1312	0.02547	0.5153	2.74802e-07	3657	TRUE	reported	igd	0.00720352464713389	26.5199194788805
ebi-a-GCST90001408	Naive-mature B cell %B cell	rs75766272	1	8009985	T	C	0.463	0.0866	0.0201	9.55103e-08	3657	TRUE	reported	igd	0.00775567959999126	28.5685776730275
ebi-a-GCST90001408	Naive-mature B cell %B cell	rs72844588	2	138420154	A	G	-0.2131	0.04321	0.0913	8.50492e-07	3657	TRUE	reported	igd	0.00660685182269751	24.3086470409693
ebi-a-GCST90001408	Naive-mature B cell %B cell	rs13421263	2	169182294	T	C	0.2616	0.05638	0.0528	3.61801e-06	3657	TRUE	reported	igd	0.00585263100078123	21.5172991197366
ebi-a-GCST90001408	Naive-mature B cell %B cell	rs72635970	2	73868977	G	T	-0.3399	0.06121	0.0444	3.01301e-08	3657	TRUE	reported	igd	0.00836153427944562	30.8191027756945
ebi-a-GCST90001408	Naive-mature B cell %B cell	rs55710170	3	16416145	A	G	0.1678	0.03789	0.1181	9.81002e-06	3657	TRUE	reported	igd	0.00533441542201625	19.6018527933101
ebi-a-GCST90001408	Naive-mature B cell %B cell	rs35698683	4	11590243	G	A	0.2687	0.05935	0.0447	6.16595e-06	3657	TRUE	reported	igd	0.0055736736871847	20.4859593794098
ebi-a-GCST90001408	Naive-mature B cell %B cell	rs77312528	4	36385921	G	T	0.6035	0.1258	0.0107	1.68101e-06	3657	TRUE	reported	igd	0.00625379712548142	23.0014750521978
ebi-a-GCST90001408	Naive-mature B cell %B cell	rs690488	5	40183220	A	C	-0.1667	0.03608	0.8588	3.98502e-06	3657	TRUE	reported	igd	0.00580343918863992	21.3353888663306
ebi-a-GCST90001408	Naive-mature B cell %B cell	rs895377	5	58050530	A	G	0.1314	0.02603	0.3683	4.65297e-07	3657	TRUE	reported	igd	0.00691992998077676	25.4685849039841
ebi-a-GCST90001408	Naive-mature B cell %B cell	rs62398379	6	37585447	C	T	-0.1251	0.02593	0.4032	1.46201e-06	3657	TRUE	reported	igd	0.00632454356553056	23.2633367185704
ebi-a-GCST90001408	Naive-mature B cell %B cell	rs9492229	6	129409652	C	T	-0.3012	0.06111	0.9556	8.684e-07	3657	TRUE	reported	igd	0.00659910372645929	24.2799500289228
ebi-a-GCST90001408	Naive-mature B cell %B cell	rs9270578	6	32561093	A	G	0.1477	0.03279	0.5261	6.89001e-06	3657	TRUE	reported	igd	0.00551760108030762	20.2787218460896
ebi-a-GCST90001408	Naive-mature B cell %B cell	rs633090	8	12933368	T	A	-0.1163	0.02575	0.3414	6.45996e-06	3657	TRUE	reported	igd	0.00554707746416645	20.3876600612009
ebi-a-GCST90001408	Naive-mature B cell %B cell	rs61896866	11	111318165	A	G	-0.1306	0.02874	0.2428	5.65601e-06	3657	TRUE	reported	igd	0.00561490576101115	20.6383630199141
ebi-a-GCST90001408	Naive-mature B cell %B cell	rs2334904	11	132133144	A	G	0.1801	0.03937	0.114	4.91405e-06	3657	TRUE	reported	igd	0.0056897547892774	20.9150552908178
ebi-a-GCST90001408	Naive-mature B cell %B cell	rs112570989	12	2866164	T	C	0.4852	0.1023	0.0149	2.19099e-06	3657	TRUE	reported	igd	0.0061136711334029	22.482921178793
ebi-a-GCST90001408	Naive-mature B cell %B cell	rs76477280	13	50147180	G	A	-0.4222	0.08821	0.0206	1.76498e-06	3657	TRUE	reported	igd	0.00622534992056565	22.8961907589902
ebi-a-GCST90001408	Naive-mature B cell %B cell	rs9584780	13	98901269	C	T	-0.388	0.07717	0.0257	5.199e-07	3657	TRUE	reported	igd	0.00686514499995705	25.2655566849901
ebi-a-GCST90001408	Naive-mature B cell %B cell	rs2476213	13	102612226	T	C	0.1119	0.02521	0.5659	9.30294e-06	3657	TRUE	reported	igd	0.00535865784736419	19.6914139821774
ebi-a-GCST90001408	Naive-mature B cell %B cell	rs77762131	14	96205838	C	G	-0.2722	0.05828	0.045	3.10099e-06	3657	TRUE	reported	igd	0.00592965347236242	21.8021627113108
ebi-a-GCST90001408	Naive-mature B cell %B cell	rs116844769	14	65713895	A	G	-0.2677	0.05076	0.0662	1.41599e-07	3657	TRUE	reported	igd	0.00754810651099406	27.7981527151864
ebi-a-GCST90001408	Naive-mature B cell %B cell	rs72914692	18	54422995	A	G	-0.4239	0.0933	0.018	5.72203e-06	3657	TRUE	reported	igd	0.00561298690472578	20.6312701861555
ebi-a-GCST90001409	Naive-mature B cell AC	rs139077655	2	132741527	T	C	-0.1159	0.02519	0.382	4.36697e-06	3656	TRUE	reported	igd	0.00575700873046192	21.157916209444
ebi-a-GCST90001409	Naive-mature B cell AC	rs76981518	4	152777207	T	C	-0.2134	0.04708	0.0744	6.00897e-06	3656	TRUE	reported	igd	0.00558825198693866	20.5342231737247
ebi-a-GCST90001409	Naive-mature B cell AC	rs10042327	5	58278611	A	G	0.233	0.05192	0.0613	7.40491e-06	3656	TRUE	reported	igd	0.00547835946281749	20.1281949644883
ebi-a-GCST90001409	Naive-mature B cell AC	rs17056318	5	158285953	C	T	-0.2366	0.0457	0.081	2.36499e-07	3656	TRUE	reported	igd	0.00727810794748852	26.7891809912018
ebi-a-GCST90001409	Naive-mature B cell AC	rs9354413	6	67039330	C	T	0.1232	0.02743	0.2964	7.29794e-06	3656	TRUE	reported	igd	0.00548749153379635	20.1619324983817
ebi-a-GCST90001409	Naive-mature B cell AC	rs35607968	7	67653879	T	C	0.1584	0.03419	0.1536	3.71304e-06	3656	TRUE	reported	igd	0.00583665084683339	21.4523319658643
ebi-a-GCST90001409	Naive-mature B cell AC	rs2390504	7	21321670	A	G	-0.2668	0.05743	0.0486	3.51002e-06	3656	TRUE	reported	igd	0.00586856121634366	21.5703093654866
ebi-a-GCST90001409	Naive-mature B cell AC	rs143397127	7	12847391	C	T	-0.4624	0.09926	0.0157	3.298e-06	3656	TRUE	reported	igd	0.00590079664086704	21.6894962322374
ebi-a-GCST90001409	Naive-mature B cell AC	rs2395904	8	130617819	G	T	-0.1445	0.02761	0.2657	1.74e-07	3656	TRUE	reported	igd	0.00743626906770629	27.3757002463475
ebi-a-GCST90001409	Naive-mature B cell AC	rs283340	8	70193536	C	T	0.1251	0.02477	0.5621	4.59505e-07	3656	TRUE	reported	igd	0.00692846381758692	25.4932357509563
ebi-a-GCST90001409	Naive-mature B cell AC	rs117344365	10	33779474	A	G	-0.4129	0.09241	0.0178	8.12905e-06	3656	TRUE	reported	igd	0.00543100937617391	19.9532746824251
ebi-a-GCST90001409	Naive-mature B cell AC	rs12799241	11	119980729	A	G	0.138	0.02805	0.2619	9.06797e-07	3656	TRUE	reported	igd	0.00657688902332763	24.1910543711958
ebi-a-GCST90001409	Naive-mature B cell AC	rs2286599	12	6499533	A	G	0.1183	0.0266	0.32	8.96004e-06	3656	TRUE	reported	igd	0.0053809234479283	19.7682658037181
ebi-a-GCST90001409	Naive-mature B cell AC	rs58114937	12	67638132	G	A	0.1702	0.0363	0.1302	2.84499e-06	3656	TRUE	reported	igd	0.00597717582001816	21.9719305382789
ebi-a-GCST90001409	Naive-mature B cell AC	rs9564767	13	71534535	G	A	-0.1163	0.02507	0.6075	3.62602e-06	3656	TRUE	reported	igd	0.00585188345938075	21.5086482635846
ebi-a-GCST90001409	Naive-mature B cell AC	rs3811215	14	22954777	T	G	-0.1229	0.02697	0.3032	5.33495e-06	3656	TRUE	reported	igd	0.00564775623724569	20.754115476024
ebi-a-GCST90001409	Naive-mature B cell AC	rs76263497	15	60878804	A	G	-0.1886	0.04138	0.0989	5.33703e-06	3656	TRUE	reported	igd	0.00564983244548339	20.7617883814199
ebi-a-GCST90001409	Naive-mature B cell AC	rs77983244	17	7316027	A	G	-0.3088	0.06711	0.0325	4.341e-06	3656	TRUE	reported	igd	0.00575792569762941	21.1613057251682
ebi-a-GCST90001409	Naive-mature B cell AC	rs12939566	17	38038390	T	A	-0.1605	0.02868	0.4148	2.34698e-08	3656	TRUE	reported	igd	0.00849339270991253	31.3007061514623
ebi-a-GCST90001409	Naive-mature B cell AC	rs62115322	19	53848484	G	C	0.1382	0.02968	0.2083	3.31002e-06	3656	TRUE	reported	igd	0.00589541230855077	21.6695877296672
ebi-a-GCST90001409	Naive-mature B cell AC	rs34764986	20	59926554	C	T	-0.2347	0.04805	0.0699	1.08201e-06	3656	TRUE	reported	igd	0.00648348186154575	23.8452429220575
ebi-a-GCST90001410	IgD- CD38br %B cell	rs2792563	1	213100225	A	G	-0.1407	0.02479	0.567	1.494e-08	3657	TRUE	reported	igd	0.00873175167848621	32.1956770419179
ebi-a-GCST90001410	IgD- CD38br %B cell	rs1250061	2	216542855	A	T	-0.1078	0.02407	0.5554	7.79399e-06	3657	TRUE	reported	igd	0.00545487588304556	20.046924839367
ebi-a-GCST90001410	IgD- CD38br %B cell	rs12636371	3	125894785	A	G	0.1185	0.02414	0.4619	9.60993e-07	3657	TRUE	reported	igd	0.00654613432748698	24.0837766037261
ebi-a-GCST90001410	IgD- CD38br %B cell	rs12493961	3	11244825	G	A	0.3884	0.08136	0.0219	1.883e-06	3657	TRUE	reported	igd	0.00619317819226556	22.7771291120297
ebi-a-GCST90001410	IgD- CD38br %B cell	rs13075403	3	28830276	G	A	0.1247	0.02799	0.7616	8.55894e-06	3657	TRUE	reported	igd	0.00539822991406907	19.8376183607815
ebi-a-GCST90001410	IgD- CD38br %B cell	rs11938966	4	55386841	A	C	0.3165	0.06988	0.0294	6.1e-06	3657	TRUE	reported	igd	0.00557811354106494	20.5023695377347
ebi-a-GCST90001410	IgD- CD38br %B cell	rs76912165	5	92965344	G	A	0.4094	0.08778	0.0209	3.21699e-06	3657	TRUE	reported	igd	0.00591294692699619	21.7403706761524
ebi-a-GCST90001410	IgD- CD38br %B cell	rs139843122	6	107939307	T	A	-0.5032	0.1082	0.0123	3.39899e-06	3657	TRUE	reported	igd	0.00587950562393905	21.6166884970868
ebi-a-GCST90001410	IgD- CD38br %B cell	rs148377259	7	106306631	C	T	-0.3437	0.06603	0.034	2.037e-07	3657	TRUE	reported	igd	0.00735437451929214	27.0793908500785
ebi-a-GCST90001410	IgD- CD38br %B cell	rs13235778	7	57550983	A	G	-0.1235	0.02712	0.2801	5.46298e-06	3657	TRUE	reported	igd	0.00563863298023745	20.7260702460077
ebi-a-GCST90001410	IgD- CD38br %B cell	rs10270812	7	68026886	C	T	-0.118	0.0244	0.5103	1.38599e-06	3657	TRUE	reported	igd	0.00635463794007648	23.3747396785804
ebi-a-GCST90001410	IgD- CD38br %B cell	rs188550599	8	15730211	G	A	0.44	0.098	0.0142	7.33297e-06	3657	TRUE	reported	igd	0.005482023324197	20.1472429054661
ebi-a-GCST90001410	IgD- CD38br %B cell	rs138542577	8	16074805	C	G	0.3227	0.06331	0.0376	3.63898e-07	3657	TRUE	reported	igd	0.00705429867371831	25.9666380729594
ebi-a-GCST90001410	IgD- CD38br %B cell	rs113087021	11	97765784	A	T	0.2024	0.04541	0.0766	8.53002e-06	3657	TRUE	reported	igd	0.00540306470953942	19.8554819672749
ebi-a-GCST90001410	IgD- CD38br %B cell	rs478251	11	127827727	C	A	0.1745	0.03499	0.1333	6.44496e-07	3657	TRUE	reported	igd	0.00675513983589167	24.8579550626667
ebi-a-GCST90001410	IgD- CD38br %B cell	rs238926	11	113975210	A	G	-0.1152	0.02506	0.369	4.39805e-06	3657	TRUE	reported	igd	0.00574533690973422	21.1205510867914
ebi-a-GCST90001410	IgD- CD38br %B cell	rs7185719	16	59859266	G	C	-0.1257	0.02735	0.732	4.43803e-06	3657	TRUE	reported	igd	0.00574287870890468	21.1114622481051
ebi-a-GCST90001410	IgD- CD38br %B cell	rs11705673	22	45016637	G	C	0.1701	0.0368	0.12	3.95103e-06	3657	TRUE	reported	igd	0.00580842130421642	21.3538118023098
ebi-a-GCST90001411	IgD+ CD24+ %B cell	rs75766272	1	8009985	T	C	-0.4552	0.08737	0.0201	1.99402e-07	3657	TRUE	reported	igd	0.00736789103453422	27.1295291457869
ebi-a-GCST90001411	IgD+ CD24+ %B cell	rs11584183	1	230130712	C	T	-0.1336	0.03015	0.2311	9.70197e-06	3657	TRUE	reported	igd	0.00534057141311429	19.6245950663379
ebi-a-GCST90001411	IgD+ CD24+ %B cell	rs45608038	2	73679013	G	A	0.2797	0.063	0.0421	9.25295e-06	3657	TRUE	reported	igd	0.00536098220037749	19.7000012986894
ebi-a-GCST90001411	IgD+ CD24+ %B cell	rs6781675	3	4408435	C	G	0.3685	0.08216	0.0235	7.49307e-06	3657	TRUE	reported	igd	0.00547074817701343	20.1055771364511
ebi-a-GCST90001411	IgD+ CD24+ %B cell	rs11134931	5	175234476	A	G	-0.1214	0.02723	0.6924	8.45999e-06	3657	TRUE	reported	igd	0.00540583811611094	19.8657292306649
ebi-a-GCST90001411	IgD+ CD24+ %B cell	rs34418535	6	32553200	G	A	0.4368	0.09069	0.064	1.52398e-06	3657	TRUE	reported	igd	0.00630340622676341	23.1850948299394
ebi-a-GCST90001411	IgD+ CD24+ %B cell	rs45575344	6	133003242	C	T	-0.1674	0.0367	0.1333	5.27898e-06	3657	TRUE	reported	igd	0.00565705000102864	20.7941513074348
ebi-a-GCST90001411	IgD+ CD24+ %B cell	rs147867176	6	169106376	T	A	-0.2834	0.06299	0.0418	7.04693e-06	3657	TRUE	reported	igd	0.00550470749231649	20.2310720181326
ebi-a-GCST90001411	IgD+ CD24+ %B cell	rs9369326	6	42013868	C	T	-0.1237	0.02675	0.3121	3.92103e-06	3657	TRUE	reported	igd	0.0058134607539155	21.3724469370448
ebi-a-GCST90001411	IgD+ CD24+ %B cell	rs7457479	7	66493985	C	T	-0.1289	0.02875	0.2762	7.625e-06	3657	TRUE	reported	igd	0.00546669078703131	20.0905838361627
ebi-a-GCST90001411	IgD+ CD24+ %B cell	rs62562996	9	21576571	A	G	-0.4312	0.09145	0.0172	2.51102e-06	3657	TRUE	reported	igd	0.00604272515049351	22.220432390716
ebi-a-GCST90001411	IgD+ CD24+ %B cell	rs112570989	12	2866164	T	C	-0.4808	0.1031	0.0149	3.23601e-06	3657	TRUE	reported	igd	0.00591168920939168	21.7357188750586
ebi-a-GCST90001411	IgD+ CD24+ %B cell	rs12874404	13	108993494	G	A	0.1313	0.027	0.3257	1.20301e-06	3657	TRUE	reported	igd	0.00642506595379849	23.6354755503942
ebi-a-GCST90001411	IgD+ CD24+ %B cell	rs7988851	13	51367583	T	C	-0.1353	0.02683	0.3266	4.79204e-07	3657	TRUE	reported	igd	0.00690589058730078	25.4165540378761
ebi-a-GCST90001411	IgD+ CD24+ %B cell	rs76477280	13	50147180	G	A	0.4747	0.08918	0.0206	1.07999e-07	3657	TRUE	reported	igd	0.00768823601766033	28.3182198019862
ebi-a-GCST90001411	IgD+ CD24+ %B cell	rs145371905	13	70325772	T	G	0.4126	0.09065	0.0194	5.50402e-06	3657	TRUE	reported	igd	0.00563306218908225	20.7054775437542
ebi-a-GCST90001411	IgD+ CD24+ %B cell	rs77762131	14	96205838	C	G	0.2816	0.05855	0.045	1.567e-06	3657	TRUE	reported	igd	0.00628561991806018	23.1192596796431
ebi-a-GCST90001411	IgD+ CD24+ %B cell	rs78269238	14	65673804	T	C	0.2453	0.05457	0.0582	7.14595e-06	3657	TRUE	reported	igd	0.00549501890859155	20.1952674876106
ebi-a-GCST90001411	IgD+ CD24+ %B cell	rs35130455	14	93256694	A	T	-0.1204	0.02707	0.704	9.00306e-06	3657	TRUE	reported	igd	0.00538032546548088	19.771466501038
ebi-a-GCST90001411	IgD+ CD24+ %B cell	rs17256322	16	4127619	A	T	0.1207	0.02634	0.3234	4.73097e-06	3657	TRUE	reported	igd	0.0057091503631652	20.9867611524238
ebi-a-GCST90001411	IgD+ CD24+ %B cell	rs144479315	18	23575118	T	A	0.2862	0.06339	0.0418	6.54395e-06	3657	TRUE	reported	igd	0.00554317675179275	20.373243517628
ebi-a-GCST90001412	IgD+ CD24+ AC	rs7586359	2	237195419	G	T	-0.1868	0.03837	0.8907	1.16899e-06	3656	TRUE	reported	igd	0.00644106367016453	23.6882240098618
ebi-a-GCST90001412	IgD+ CD24+ AC	rs10513789	3	182760073	G	T	0.1323	0.0295	0.2261	7.519e-06	3656	TRUE	reported	igd	0.00547125315775367	20.1019418512626
ebi-a-GCST90001412	IgD+ CD24+ AC	rs13132141	4	156739300	A	G	-0.1191	0.02557	0.6385	3.304e-06	3656	TRUE	reported	igd	0.00589910794729649	21.6832522853008
ebi-a-GCST90001412	IgD+ CD24+ AC	rs147556975	5	148456360	T	C	-0.3012	0.06251	0.039	1.508e-06	3656	TRUE	reported	igd	0.00631037986928553	23.2045576156226
ebi-a-GCST90001412	IgD+ CD24+ AC	rs4702913	5	4700587	C	A	0.197	0.04215	0.9123	3.07999e-06	3656	TRUE	reported	igd	0.0059394189429825	21.8323080416094
ebi-a-GCST90001412	IgD+ CD24+ AC	rs10942726	5	74257985	G	A	0.1176	0.02628	0.3155	7.85507e-06	3656	TRUE	reported	igd	0.00544735291092155	20.013648945348
ebi-a-GCST90001412	IgD+ CD24+ AC	rs144607178	7	63248560	T	C	0.2175	0.0491	0.0636	9.7089e-06	3656	TRUE	reported	igd	0.00533856617638558	19.6118198063887
ebi-a-GCST90001412	IgD+ CD24+ AC	rs10749417	10	85446387	T	A	-0.1304	0.02887	0.2247	6.46606e-06	3656	TRUE	reported	igd	0.0055493061244373	20.3903166879697
ebi-a-GCST90001412	IgD+ CD24+ AC	rs11047113	12	23968609	C	A	-0.1831	0.04029	0.1027	5.67296e-06	3656	TRUE	reported	igd	0.00561732454148988	20.6416547483992
ebi-a-GCST90001412	IgD+ CD24+ AC	rs183466766	13	108710731	A	G	0.3121	0.06005	0.0402	2.14299e-07	3656	TRUE	reported	igd	0.00733429450693237	26.9975198901621
ebi-a-GCST90001412	IgD+ CD24+ AC	rs139981802	13	108488351	C	T	0.3005	0.05978	0.0418	5.22998e-07	3656	TRUE	reported	igd	0.00686403758061987	25.2545414411181
ebi-a-GCST90001412	IgD+ CD24+ AC	rs145371905	13	70325772	T	G	0.4292	0.08767	0.0194	1.02101e-06	3656	TRUE	reported	igd	0.00651288582777148	23.9540951011785
ebi-a-GCST90001412	IgD+ CD24+ AC	rs9314892	13	114873368	G	A	-0.1608	0.03478	0.8553	3.926e-06	3656	TRUE	reported	igd	0.00581266072449856	21.3636418894609
ebi-a-GCST90001412	IgD+ CD24+ AC	rs12874404	13	108993494	G	A	0.1963	0.02601	0.3256	5.61824e-14	3656	TRUE	reported	igd	0.0153405093239343	56.9275181932884
ebi-a-GCST90001412	IgD+ CD24+ AC	rs73192651	13	50212885	T	C	0.4428	0.08724	0.02	4.05005e-07	3656	TRUE	reported	igd	0.00699726254258373	25.7481639940569
ebi-a-GCST90001412	IgD+ CD24+ AC	rs8014978	14	94936964	C	T	-0.1136	0.02446	0.5737	3.565e-06	3656	TRUE	reported	igd	0.00586520028282401	21.5578831357035
ebi-a-GCST90001412	IgD+ CD24+ AC	rs77762131	14	96205838	C	G	0.291	0.05685	0.045	3.22404e-07	3656	TRUE	reported	igd	0.0071156978283713	26.1870993508509
ebi-a-GCST90001412	IgD+ CD24+ AC	rs12595433	15	63290645	A	G	-0.1118	0.02462	0.4579	5.79696e-06	3656	TRUE	reported	igd	0.00560865412677136	20.6096143779546
ebi-a-GCST90001412	IgD+ CD24+ AC	rs880312	16	8963501	A	G	-0.1821	0.03971	0.1034	4.67897e-06	3656	TRUE	reported	igd	0.00571903894302919	21.0175685910889
ebi-a-GCST90001412	IgD+ CD24+ AC	rs11653761	17	2716535	T	G	-0.125	0.02429	0.592	2.83302e-07	3656	TRUE	reported	igd	0.00719157909806894	26.4683794688921
ebi-a-GCST90001412	IgD+ CD24+ AC	rs7254039	19	14993354	A	G	-0.2566	0.05765	0.0435	8.81089e-06	3656	TRUE	reported	igd	0.00538966116631223	19.8005401037742
ebi-a-GCST90001412	IgD+ CD24+ AC	rs9614226	22	44688150	G	T	-0.4122	0.08546	0.9792	1.46501e-06	3656	TRUE	reported	igd	0.00632308776798914	23.2515845138583
ebi-a-GCST90001413	IgD- CD24- %B cell	rs11887461	2	128660247	G	A	0.1136	0.0249	0.4754	5.25303e-06	3657	TRUE	reported	igd	0.00565937136718377	20.802732737068
ebi-a-GCST90001413	IgD- CD24- %B cell	rs17044633	4	113331648	G	A	0.3561	0.07517	0.0286	2.256e-06	3657	TRUE	reported	igd	0.00609920072674424	22.4293799467217
ebi-a-GCST90001413	IgD- CD24- %B cell	rs9398107	6	107155687	G	A	0.2678	0.0552	0.0555	1.274e-06	3657	TRUE	reported	igd	0.00639487196697127	23.5236880123097
ebi-a-GCST90001413	IgD- CD24- %B cell	rs73045003	7	2651996	T	C	-0.1605	0.03611	0.1396	9.03608e-06	3657	TRUE	reported	igd	0.00537316661744133	19.7450172543198
ebi-a-GCST90001413	IgD- CD24- %B cell	rs76377003	8	112881828	G	A	-0.3971	0.08574	0.0219	3.76296e-06	3657	TRUE	reported	igd	0.00583133412462747	21.4385415242862
ebi-a-GCST90001413	IgD- CD24- %B cell	rs112898282	10	28462184	C	T	0.4712	0.1007	0.0152	2.97201e-06	3657	TRUE	reported	igd	0.00595160623405206	21.8833619387973
ebi-a-GCST90001413	IgD- CD24- %B cell	rs7966251	12	103731395	A	G	0.1908	0.03619	0.1349	1.43199e-07	3657	TRUE	reported	igd	0.0075433827781494	27.7806239342882
ebi-a-GCST90001413	IgD- CD24- %B cell	rs142305616	14	103946237	C	A	0.466	0.1047	0.0148	8.83792e-06	3657	TRUE	reported	igd	0.00538774849418495	19.7988921978716
ebi-a-GCST90001413	IgD- CD24- %B cell	rs7198605	16	6107421	T	C	0.146	0.03204	0.182	5.38295e-06	3657	TRUE	reported	igd	0.00564594684074718	20.7531066397996
ebi-a-GCST90001413	IgD- CD24- %B cell	rs35192093	18	29387367	T	C	0.1597	0.03505	0.1593	5.36402e-06	3657	TRUE	reported	igd	0.00564482348923169	20.7489540362627
ebi-a-GCST90001413	IgD- CD24- %B cell	rs8109503	19	19073798	A	T	-0.2029	0.04406	0.0919	4.27297e-06	3657	TRUE	reported	igd	0.00576552640778964	21.1952005087226
ebi-a-GCST90001413	IgD- CD24- %B cell	rs6073000	20	41777449	C	T	-0.3098	0.06272	0.959	8.163e-07	3657	TRUE	reported	igd	0.00662732057451462	24.3844603355311
ebi-a-GCST90001413	IgD- CD24- %B cell	rs115218594	22	27642688	A	G	-0.2776	0.06207	0.0421	7.95591e-06	3657	TRUE	reported	igd	0.00543978275321156	19.9911534949871
ebi-a-GCST90001414	IgD- CD24- AC	rs72953104	1	41379583	G	C	0.2344	0.05087	0.0643	4.19701e-06	3656	TRUE	reported	igd	0.00577391922326234	21.2204258666378
ebi-a-GCST90001414	IgD- CD24- AC	rs114114265	2	79806712	A	G	0.2343	0.05149	0.0647	5.50896e-06	3656	TRUE	reported	igd	0.00563170471022951	20.6947959912397
ebi-a-GCST90001414	IgD- CD24- AC	rs7615875	3	29345411	C	T	0.1425	0.03201	0.1956	8.8481e-06	3656	TRUE	reported	igd	0.00539143517895442	19.8070928008186
ebi-a-GCST90001414	IgD- CD24- AC	rs76499400	3	191888629	T	G	0.2069	0.04589	0.0792	6.76893e-06	3656	TRUE	reported	igd	0.0055293065472868	20.3164218481283
ebi-a-GCST90001414	IgD- CD24- AC	rs4697616	4	25767183	A	G	0.1246	0.02682	0.6779	3.53403e-06	3656	TRUE	reported	igd	0.00586889061225178	21.5715272308249
ebi-a-GCST90001414	IgD- CD24- AC	rs17044633	4	113331648	G	A	0.3458	0.07605	0.0286	5.62406e-06	3656	TRUE	reported	igd	0.00562336489197458	20.6639763946615
ebi-a-GCST90001414	IgD- CD24- AC	rs76225955	4	31594004	C	T	-0.1924	0.0432	0.0909	8.65506e-06	3656	TRUE	reported	igd	0.00539618184932948	19.8246257631629
ebi-a-GCST90001414	IgD- CD24- AC	rs112898282	10	28462184	C	T	0.4601	0.1017	0.0152	6.27798e-06	3656	TRUE	reported	igd	0.00556713614276134	20.4561979043467
ebi-a-GCST90001414	IgD- CD24- AC	rs75453701	13	55229646	G	A	0.2658	0.05994	0.0464	9.47305e-06	3656	TRUE	reported	igd	0.00534983818882832	19.6534515275028
ebi-a-GCST90001414	IgD- CD24- AC	rs7982713	13	71376322	G	A	-0.1482	0.03033	0.2157	1.068e-06	3656	TRUE	reported	igd	0.00648811392184112	23.8623901763188
ebi-a-GCST90001414	IgD- CD24- AC	rs191543445	14	31505138	G	A	0.3337	0.07236	0.031	4.14295e-06	3656	TRUE	reported	igd	0.00578349121343552	21.2558096824261
ebi-a-GCST90001414	IgD- CD24- AC	rs496760	15	54695686	A	G	0.1331	0.02656	0.6422	5.69102e-07	3656	TRUE	reported	igd	0.00682214288089985	25.0993413799184
ebi-a-GCST90001414	IgD- CD24- AC	rs421516	17	63135589	A	C	-0.2921	0.06361	0.9583	4.54496e-06	3656	TRUE	reported	igd	0.005734669999685	21.075344323675
ebi-a-GCST90001414	IgD- CD24- AC	rs72977632	19	1930174	A	T	-0.2323	0.05115	0.0643	5.75294e-06	3656	TRUE	reported	igd	0.00560993376362277	20.6143430714893
ebi-a-GCST90001414	IgD- CD24- AC	rs451367	19	16412842	C	T	-0.146	0.0296	0.7674	8.51805e-07	3656	TRUE	reported	igd	0.00661052053488923	24.3155806798874
ebi-a-GCST90001415	IgD+ CD24- %B cell	rs11184230	1	105159724	T	C	-0.1946	0.03983	0.1095	1.083e-06	3657	TRUE	reported	igd	0.00648506745292071	23.8576399447343
ebi-a-GCST90001415	IgD+ CD24- %B cell	rs7412746	1	150860471	T	C	0.1263	0.02588	0.5153	1.11199e-06	3657	TRUE	reported	igd	0.00647044259625423	23.8034867841367
ebi-a-GCST90001415	IgD+ CD24- %B cell	rs75766272	1	8009985	T	C	0.483	0.08768	0.0201	3.86002e-08	3657	TRUE	reported	igd	0.00822961192291104	30.3288260466815
ebi-a-GCST90001415	IgD+ CD24- %B cell	rs45608038	2	73679013	G	A	-0.2927	0.06326	0.0421	3.85496e-06	3657	TRUE	reported	igd	0.0058200552492705	21.3968326844667
ebi-a-GCST90001415	IgD+ CD24- %B cell	rs56335940	3	106579815	A	G	-0.1728	0.03773	0.1326	4.83905e-06	3657	TRUE	reported	igd	0.00570302171369429	20.9641030987328
ebi-a-GCST90001415	IgD+ CD24- %B cell	rs1972883	4	47951945	A	G	-0.1408	0.03125	0.7849	6.88906e-06	3657	TRUE	reported	igd	0.00552047126388642	20.2893291279191
ebi-a-GCST90001415	IgD+ CD24- %B cell	rs35698683	4	11590243	G	A	0.2735	0.06003	0.0447	5.36402e-06	3657	TRUE	reported	igd	0.0056441021895914	20.7462876706242
ebi-a-GCST90001415	IgD+ CD24- %B cell	rs6910508	6	166531345	A	G	0.1159	0.0255	0.4199	5.71202e-06	3657	TRUE	reported	igd	0.00561713912954296	20.6466184468501
ebi-a-GCST90001415	IgD+ CD24- %B cell	rs2450220	8	119323401	T	C	-0.1439	0.03231	0.816	8.69201e-06	3657	TRUE	reported	igd	0.00539477637920167	19.8248583434946
ebi-a-GCST90001415	IgD+ CD24- %B cell	rs117190494	8	75563339	A	G	0.3827	0.08352	0.022	4.75499e-06	3657	TRUE	reported	igd	0.00570853547191404	20.9844878430579
ebi-a-GCST90001415	IgD+ CD24- %B cell	rs7870388	9	8660693	G	C	-0.142	0.03034	0.7737	2.97303e-06	3657	TRUE	reported	igd	0.0059542484059233	21.8931350883501
ebi-a-GCST90001415	IgD+ CD24- %B cell	rs140191306	9	2570753	T	C	0.4404	0.09513	0.0179	3.804e-06	3657	TRUE	reported	igd	0.00582635460173285	21.4201273267535
ebi-a-GCST90001415	IgD+ CD24- %B cell	rs116844769	14	65713895	A	G	-0.2773	0.0514	0.0662	7.29693e-08	3657	TRUE	reported	igd	0.00789597477990704	29.0894776020668
ebi-a-GCST90001415	IgD+ CD24- %B cell	rs73426855	17	77637123	C	T	-0.1632	0.03539	0.1471	4.13904e-06	3657	TRUE	reported	igd	0.00578144088148567	21.2540454289701
ebi-a-GCST90001415	IgD+ CD24- %B cell	rs78958229	21	39363957	T	C	0.2723	0.06041	0.044	6.74295e-06	3657	TRUE	reported	igd	0.00552518014048553	20.3067317645382
ebi-a-GCST90001415	IgD+ CD24- %B cell	rs58706313	22	44492562	T	C	-0.3021	0.06737	0.0343	7.53095e-06	3657	TRUE	reported	igd	0.00546842138510997	20.0969789118345
ebi-a-GCST90001416	IgD+ CD24- AC	rs71615254	4	178658413	C	A	-0.2989	0.06147	0.0406	1.21099e-06	3656	TRUE	reported	igd	0.00642568707292315	23.6313079545007
ebi-a-GCST90001416	IgD+ CD24- AC	rs17056318	5	158285953	C	T	-0.2103	0.04553	0.081	3.98602e-06	3656	TRUE	reported	igd	0.00580163101370729	21.3228671313368
ebi-a-GCST90001416	IgD+ CD24- AC	rs9354413	6	67039330	C	T	0.138	0.02729	0.2964	4.42099e-07	3656	TRUE	reported	igd	0.00694573000790509	25.5572109358003
ebi-a-GCST90001416	IgD+ CD24- AC	rs143397127	7	12847391	C	T	-0.4464	0.09885	0.0157	6.50999e-06	3656	TRUE	reported	igd	0.00554718968710318	20.382496692123
ebi-a-GCST90001416	IgD+ CD24- AC	rs190448231	7	87868543	G	T	0.3363	0.07548	0.028	8.64908e-06	3656	TRUE	reported	igd	0.00540047564431352	19.8404860660929
ebi-a-GCST90001416	IgD+ CD24- AC	rs34910780	7	77469688	T	A	-0.2677	0.05716	0.048	2.94198e-06	3656	TRUE	reported	igd	0.00596359859201782	21.9217216033213
ebi-a-GCST90001416	IgD+ CD24- AC	rs2395904	8	130617819	G	T	-0.1335	0.0275	0.2657	1.26e-06	3656	TRUE	reported	igd	0.00640472481083606	23.5537195507894
ebi-a-GCST90001416	IgD+ CD24- AC	rs150663332	8	2044843	T	C	-0.2005	0.04387	0.084	5.02597e-06	3656	TRUE	reported	igd	0.0056808471345902	20.8764111301418
ebi-a-GCST90001416	IgD+ CD24- AC	rs117190494	8	75563339	A	G	0.4148	0.08139	0.022	3.642e-07	3656	TRUE	reported	igd	0.00705431267302782	25.9595855405086
ebi-a-GCST90001416	IgD+ CD24- AC	rs701839	10	102955294	G	A	0.1269	0.02791	0.7124	5.63106e-06	3656	TRUE	reported	igd	0.00562274729119862	20.6616940864962
ebi-a-GCST90001416	IgD+ CD24- AC	rs12799241	11	119980729	A	G	0.132	0.02794	0.2619	2.391e-06	3656	TRUE	reported	igd	0.0060679996218962	22.3078345500236
ebi-a-GCST90001416	IgD+ CD24- AC	rs34771848	12	14302579	T	C	-0.3693	0.08033	0.023	4.43598e-06	3656	TRUE	reported	igd	0.00574769219017546	21.1234785153934
ebi-a-GCST90001416	IgD+ CD24- AC	rs76578043	13	105214810	A	G	0.3166	0.0697	0.0298	5.73905e-06	3656	TRUE	reported	igd	0.00561184953534974	20.6214225225695
ebi-a-GCST90001416	IgD+ CD24- AC	rs75474045	13	72428296	A	G	0.4915	0.1086	0.0126	6.24899e-06	3656	TRUE	reported	igd	0.00557127846571799	20.471503962923
ebi-a-GCST90001416	IgD+ CD24- AC	rs3811215	14	22954777	T	G	-0.1264	0.02685	0.3032	2.59801e-06	3656	TRUE	reported	igd	0.00602524533203348	22.1497038429359
[truncated: 14,195 more rows]

## Sheet: Table S3
Table S3:STROBE-MR checklist of recommended items to address in reports of Mendelian randomization studies
[truncated: 58 more rows]

## Sheet: Table S4
Table S4:Results of RNA-seq analysis
[truncated: 16,102 more rows]

[truncated: 9 more sheets: Table S5, Table S6, Table S7, Table S8, Table S9, Table S10, Table S11, Table S12, Table S13]
